# Supplementary material for: Rapid mapping of global flood precursors and impacts using novel five-day GRACE solutions
Source: Sci Rep. 2024 Jun 15;14:13841. doi: 10.1038/s41598-024-64491-w (PMC11180122; doi:10.1038/s41598-024-64491-w)
Supplement: Supplementary file 2 — Supplementary Information 2. [file 41598_2024_64491_MOESM2_ESM.xls]

## Sheet: DFO_catalog  2002_ 2021
Plotted	ID	Country	Lon	Lat	Area	Dead	Displaced	byear	bmonth	bday	eyear	emonth	eday	Source			Source...11	Severity	Duration	Year	Month	Cause02	clusters	longDiff	latDiff
F1	1	USA	-97.2192	48.6788	46208.3	5	3600	2010	4	1	2011	5	24	News			Heavy Rain and Snowmelt	2	418	2010	4	HR+SM	233	7.26258	5.25231
F2	2	Zambia	21.7005	-12.1764	607286	7	20000	2003	1	15	2003	7	1	News			Heavy rain	2	167	2003	1	HR	145	3.78414	6.97547
F3	3	Thailand	102.822	17.0382	96785.8	790	10000	2011	8	5	2012	1	9	News			Tropical Storms, Monsoonal Rain	2	157	2011	8	TC	93	2.34464	2.42405
F4	4	Vietnam	105.254	10.5017	46641.1	155	200000	2002	7	15	2002	12	2	News			Monsoonal rain	1	140	2002	7	MR	195	1.88336	1.47124
F5	5	USA	-121.357	37.9526	607.755	0	300	2004	6	3	2004	10	11	News			Dam/Levy, break or release	1	130	2004	6	Others	207	6.78213	7.06152
F6	6	Namibia	21.4274	-14.5615	615606	10	40000	2004	2	1	2004	6	2	News			Heavy rain	2	122	2004	2	HR	145	3.78414	6.97547
F7	7	Bangladesh	90.8538	26.1706	702362	600	9500000	2003	6	11	2003	10	10	News			Monsoonal rain	2	121	2003	6	MR	35	1.63529	2.25021
F8	8	Zambia	24.3703	-12.9526	719319	11	250000	2007	1	10	2007	5	10	News			Heavy rain	1	120	2007	1	HR	145	3.78414	6.97547
F9	9	Thailand	100.017	18.7645	213081	195	2000000	2006	8	20	2006	12	13	News			Monsoonal rain	2	115	2006	8	MR	203	3.70294	3.42191
F10	10	Venezuela	-67.7953	7.22966	90256.3	0	2500	2004	6	8	2004	10	1	News			Heavy rain	1	115	2004	6	HR	132	4.53466	5.08142
F11	11	Bolivia	-64.0135	-13.3888	381577	60	84000	2014	1	10	2014	5	1	News			Heavy Rain	2	111	2014	1	HR	180	6.17024	5.91696
F12	12	Pakistan	73.2579	33.3634	129692	1750	10000000	2010	7	27	2010	11	15	News			Monsoonal Rain	2	111	2010	7	MR	196	4.3896	3.32591
F13	13	Bolivia	-61.9602	-16.9738	801035	41	62687	2007	1	10	2007	5	1	News			Heavy rain	1.5	111	2007	1	HR	180	6.17024	5.91696
F14	14	India	85.8918	25.4989	1.1626e+06	3000	40000000	2004	6	20	2004	10	7	News			Monsoonal rain	2	109	2004	6	MR	242	1.36718	1.78258
F15	15	Brazil	-50.4819	-11.8781	139113	0	0	2003	1	11	2003	4	22	News			Rainy Season	1	101	2003	1	MR	126	9.82628	11.1372
F16	16	Thailand	103.527	16.7724	371596	65	400000	2002	8	18	2002	11	26	News			Monsoonal rain	2	100	2002	8	MR	93	2.34464	2.42405
F17	17	Cambodia	105.501	12.0043	13466.6	264	280000	2011	8	10	2011	11	15	News			Tropical Storm, Monsoonal Rain	2	97	2011	8	TC	82	2.35192	3.52872
F18	18	Sudan	33.7714	12.9072	1.59091e+06	150	200000	2007	7	3	2007	10	8	News			Heavy rain	1	97	2007	7	HR	141	4.51717	3.46471
F19	19	Peru	-73.0124	-10.1112	709144	26	45000	2008	2	4	2008	5	7	News			Heavy rain	1	93	2008	2	HR	259	3.86776	5.53213
F20	20	Ecuador	-79.6578	-1.24728	75830	51	265000	2008	1	30	2008	5	1	News			Heavy rain	2	92	2008	1	HR	18	5.5751	5.32195
F21	21	Colombia	-75.311	8.52116	115247	95	100000	2005	9	15	2005	12	16	News			Heavy rain	1	92	2005	9	HR	177	3.09512	3.31337
F22	22	Chad	20.2497	10.9965	486565	0	0	2003	8	3	2003	11	2	News			Heavy rain	1	91	2003	8	HR	155	4.57543	4.38916
F23	23	India	95.263	27.5773	103552	96	11100000	2007	7	12	2007	10	10	News			Monsoonal rain	1	90	2007	7	MR	113	2.53928	5.99182
F24	24	Senegal	-12.9402	15.9392	586303	10	5300	2003	8	9	2003	11	5	News			Heavy rain	1	88	2003	8	HR	65	6.05128	4.34068
F25	25	Bangladesh	91.2336	23.9164	150900	1071	5000000	2007	7	21	2007	10	15	News			Monsoonal rain	1	86	2007	7	MR	45	1.99194	2.04137
F26	26	Brazil	-50.4819	-11.8781	139113	0	0	2004	2	11	2004	5	5	News			Heavy rain	1	84	2004	2	HR	126	9.82628	11.1372
F27	27	Chad	18.1844	11.7112	414366	15	160000	2021	7	1	2021	9	22	FloodList			Heavy Rain	1.5	83	2021	7	HR	155	4.57543	4.38916
F28	28	Namibia	17.2606	-17.049	164248	42	40000	2008	1	31	2008	4	23	News			Heavy rain	1.5	83	2008	1	HR	56	2.75388	9.42944
F29	29	Cambodia	104.675	11.0618	143296	68	33000	2006	8	10	2006	11	1	News			Monsoonal rain	1	83	2006	8	MR	82	2.35192	3.52872
F30	30	Zambia	23.7939	-14.9555	438920	4	15000	2008	2	9	2008	5	1	News			Heavy rain	1	82	2008	2	HR	145	3.78414	6.97547
F31	31	Bolivia	-63.4256	-16.0334	955843	23	100000	2006	1	25	2006	4	17	News			Heavy rain	1	82	2006	1	HR	180	6.17024	5.91696
F32	32	Chad	15.1162	11.885	16269.8	10	32000	2020	8	20	2020	11	9	FloodList			Heavy Rain	1	81	2020	8	HR	101	2.25321	5.72136
F33	33	Pakistan	69.0669	25.0123	32667.2	434	660000	2011	8	12	2011	11	1	News			Monsoonal Rain	1.5	81	2011	8	MR	109	4.68627	3.15773
F34	34	India	88.4871	22.6315	517303	958	3000000	2007	7	3	2007	9	22	News			Monsoonal rain	1.5	81	2007	7	MR	173	2.04375	2.25567
F35	35	China	107.985	35.6812	471061	123	670000	2003	8	24	2003	11	12	News			Heavy rain	2	80	2003	8	HR	178	6.50873	5.54914
F36	36	Ecuador	-79.9807	-2.23169	61414.6	17	55000	2006	2	16	2006	5	6	News			Heavy rain	1	79	2006	2	HR	18	5.5751	5.32195
F37	37	Nigeria	11.7484	10.2921	630121	101	140000	2007	8	4	2007	10	21	News			Heavy rain	1	78	2007	8	HR	149	3.35751	3.23818
F38	38	Spain	-6.24949	37.0912	13377.3	3	0	2003	11	1	2004	1	18	News			Heavy rain	1	78	2003	11	HR	129	7.72241	11.2081
F39	39	Uganda	34.2759	0.88127	107797	52	520000	2007	8	15	2007	10	31	News			Heavy rain	1.5	77	2007	8	HR	172	1.79794	2.65121
F40	40	Brazil	-50.4819	-11.8781	139113	0	0	2002	1	15	2002	4	2	News			Heavy rain	1	77	2002	1	HR	126	9.82628	11.1372
F41	41	Myanmar	95.2604	18.3158	93839.7	16	25000	2016	6	1	2016	8	16	News			Monsoonal Rain	2	76	2016	6	MR	245	1.52714	1.70281
F42	42	Ghana	0.612005	13.0377	1.69546e+06	153	540000	2007	7	26	2007	10	10	News			Heavy rain	1.5	76	2007	7	HR	278	4.12327	4.05919
F43	43	Thailand	100.951	14.9743	139684	1	3000	2002	9	17	2002	12	2	News			Monsoonal rain	1	76	2002	9	MR	41	2.47095	2.56804
F44	44	Colombia	-75.5933	8.3753	69988.1	43	700000	2007	6	27	2007	9	10	News			Heavy rain	1	75	2007	6	HR	177	3.09512	3.31337
F45	45	China	124.702	47.944	215591	0	1000	2003	7	27	2003	10	10	News			Heavy rain	1	75	2003	7	HR	165	7.79877	7.57896
F46	46	Argentina	-61.6607	-22.9167	88120.9	0	15000	2008	1	28	2008	4	11	News			Heavy rain	1	74	2008	1	HR	21	4.6665	5.64656
F47	47	Papua New Guinea	144.477	-5.88736	245462	0	500	2012	12	1	2013	2	12	News			Heavy Rain	1	73	2012	12	HR	92	11.3881	4.80799
F48	48	Kenya	39.7224	0.781782	950041	150	700000	2006	10	23	2007	1	4	News			Heavy rain	1	73	2006	10	HR	64	1.29611	1.42593
F49	49	Niger	5.71366	15.9806	190126	36	5600	2016	6	15	2016	8	26	News			Heavy Rain	1	72	2016	6	HR	23	2.96584	1.73348
F50	50	China	112.355	26.2928	1.91628e+06	600	3170000	2007	6	6	2007	8	17	News			Heavy rain	1.5	72	2007	6	HR	244	4.40423	3.53403
F51	51	Colombia	-75.5975	5.43477	157985	130	60000	2006	3	22	2006	6	2	News			Heavy rain	1	72	2006	3	HR	200	2.74233	2.42064
F52	52	Nepal	84.0801	27.7772	56920.8	185	86000	2007	7	23	2007	10	2	News			Monsoonal rain	1	71	2007	7	MR	13	1.42962	1.01781
F53	53	Colombia	-74.9063	7.89355	297815	90	266000	2007	10	1	2007	12	10	News			Heavy rain	1	70	2007	10	HR	177	3.09512	3.31337
F54	54	Mali	-3.10202	14.2117	1.02815e+06	31	10000	2003	8	10	2003	10	19	News			Heavy rain	1	70	2003	8	HR	70	6.9551	4.79176
F55	55	Republic of Congo	15.9575	1.24751	142623	0	3000	2020	9	1	2020	11	9	FloodList			Heavy Rain	1.5	69	2020	9	HR	229	2.57293	6.10274
F56	56	Republic of Congo	18.1596	-1.11981	585146	0	5000	2019	11	1	2020	1	9	FloodList			Heavy Rain	2	69	2019	11	HR	229	2.57293	6.10274
F57	57	India	85.1898	25.6099	90613.7	127	377097	2016	7	15	2016	9	22	News			Monsoonal Rain	1.5	69	2016	7	MR	242	1.36718	1.78258
F58	58	Burkina Faso	-1.02134	14.4218	2.10901e+06	4	70000	2006	8	3	2006	10	11	News			Heavy rain	1	69	2006	8	HR	70	6.9551	4.79176
F59	59	Brazil	-59.5597	-2.92934	256565	0	0	2014	5	22	2014	7	29	News			Heavy Rain	2	68	2014	5	HR	169	9.74602	1.56477
F60	60	China	130.272	50.5323	1.43016e+06	100	260000	2013	8	7	2013	10	14	News			Heavy Rain, began with #4079	2	68	2013	8	HR	27	9.60195	10.1228
F61	61	Malawi	35.2027	-15.6178	20095.7	3	3000	2012	11	15	2013	1	22	News			Heavy Rain	1	68	2012	11	HR	19	4.50439	5.8335
F62	62	Ethiopia	34.5	8.33141	714220	17	42000	2007	7	29	2007	10	5	News			Heavy rain	1	68	2007	7	HR	142	4.22907	5.30109
F63	63	Nigeria	10.0128	12.6342	19629	7	10000	2003	8	5	2003	10	12	News			Heavy rain	1	68	2003	8	HR	81	2.0032	0.946474
F64	64	Nigeria	4.73527	12.3948	138853	7	10000	2003	8	5	2003	10	12	News			Heavy rain	1	68	2003	8	HR	278	4.12327	4.05919
F65	65	India	89.2696	25.8418	276609	503	15000000	2002	6	21	2002	8	28	News			Monsoonal rain	1	68	2002	6	MR	188	1.51958	1.76044
F66	66	Thailand	102.48	16.8198	299972	10	17000	2007	9	5	2007	11	10	News			Monsoonal rain	1	66	2007	9	MR	93	2.34464	2.42405
F67	67	Mozambique	35.1463	-17.4667	243408	46	165000	2007	1	3	2007	3	10	News			Heavy rain	1	66	2007	1	HR	19	4.50439	5.8335
F68	68	Benin	5.31	4.86	26788.7	272	2000	2010	9	12	2010	11	15	News			Heavy Rain	1.5	64	2010	9	HR	73	4.57421	3.9748
F69	69	Argentina	-62.8825	-25.9842	518021	5	5000	2007	1	18	2007	3	20	News			Heavy rain	1	61	2007	1	HR	21	4.6665	5.64656
F70	70	Burma	95.5035	20.5747	235096	0	0	2003	7	2	2003	9	1	News			Monsoonal rain	1	61	2003	7	MR	138	3.71152	3.36204
F71	71	Argentina	-58.1988	-35.2102	15206.8	2	1200	2018	2	28	2018	4	29	FloodList			Torrential Rain	1.5	60	2018	2	HR	77	2.89499	3.95324
F72	72	Angola	17.1667	-10.734	118198	0	10000	2005	1	27	2005	3	28	News			Heavy rain	1	60	2005	1	HR	227	4.70047	8.29192
F73	73	Paraguay	-55.8482	-26.0369	574057	12	170000	2015	12	1	2016	1	29	News			Heavy Rain	2	59	2015	12	HR	14	5.72519	8.72125
F74	74	Burundi	30.3995	-3.13897	293439	4	23000	2007	1	1	2007	3	1	News			Heavy rain	1	59	2007	1	HR	226	1.4313	1.73802
F75	75	Ethiopia	44.6043	4.63506	504019	132	410000	2006	10	27	2006	12	25	News			Heavy rain	2	59	2006	10	HR	139	2.48045	2.00729
F76	76	India	93.949	27.068	135742	30	1800	2016	6	29	2016	8	26	News			Monsoonal Rain	1.5	58	2016	6	MR	89	1.64288	2.7596
F77	77	Vietnam	105.824	10.3179	47461.9	34	30000	2004	8	24	2004	10	21	News			Monsoonal rain	1	58	2004	8	MR	195	1.88336	1.47124
F78	78	Thailand	103.073	15.3973	378045	11	60000	2004	8	6	2004	10	3	News			Monsoonal rain	2	58	2004	8	MR	93	2.34464	2.42405
F79	79	Brazil	-44.6785	-22.525	2.01852e+06	161	230000	2004	1	10	2004	3	8	News			Heavy rain	1	58	2004	1	HR	126	9.82628	11.1372
F80	80	Kenya	39.4143	0.728006	232028	100	18000	2019	10	10	2019	12	6	FloodList			Heavy Rain	1.5	57	2019	10	HR	64	1.29611	1.42593
F81	81	Zimbawe	31.3479	-21.5196	17205.6	0	4000	2014	2	1	2014	3	30	News			Dam Break	1	57	2014	2	Others	274	5.94591	6.07535
F82	82	Kenya	34.9929	0.012257	40320	26	2500	2010	3	7	2010	5	3	0			Torrential Rain	1.5	57	2010	3	HR	277	2.42554	2.42898
F83	83	Australia	151.35	-32.4557	56500.7	150	54000	2009	2	27	2009	4	25	News			Heavy Rain	2	57	2009	2	HR	150	5.50908	4.78356
F84	84	USA	-117.219	40.8331	85035	0	0	2006	4	7	2006	6	3	News			Heavy rain	1	57	2006	4	HR	207	6.78213	7.06152
F85	85	Tanzania	36.8657	-5.45657	113250	29	0	2019	10	12	2019	12	6	FloodList			Heavy Rain	1.5	55	2019	10	HR	157	2.27719	3.48585
F86	86	USA	-97.9863	34.1936	849465	38	600	2015	5	5	2015	6	29	News			Heavy Rain	2	55	2015	5	HR	153	3.28801	2.12397
F87	87	USA	-99.4732	43.5376	23538	0	4600	2011	6	4	2011	7	29	News			Heavy Rain,and Dam release	1.5	55	2011	6	HR	253	6.19246	7.29466
F88	88	India	94.0245	26.5993	185349	21	600000	2006	5	31	2006	7	24	News			Monsoonal rain	1	54	2006	5	MR	89	1.64288	2.7596
F89	89	Vietnam	105.735	10.7071	154794	69	30000	2005	9	8	2005	11	1	News			Monsoonal rain	1	54	2005	9	MR	195	1.88336	1.47124
F90	90	India	85.8936	20.6258	117884	67	3000000	2003	8	27	2003	10	20	News			Monsoonal rain	1	54	2003	8	MR	125	2.30472	1.39346
F91	91	Ecuador	-80.0304	-1.74037	71519.2	28	6000	2002	3	6	2002	4	29	News			Heavy rain	1	54	2002	3	HR	18	5.5751	5.32195
F92	92	Nigeria	7.48686	10.5143	134916	16	210000	2003	9	5	2003	10	28	News			Heavy rain	1	53	2003	9	HR	84	2.55546	3.17845
F93	93	Sudan	30.0118	12.1503	734281	0	60000	2021	8	1	2021	9	22	FloodList			Heavy Rain	1.5	52	2021	8	HR	286	6.33901	4.84212
F94	94	Indonesia	103.352	-2.46543	235819	1	37000	2016	1	18	2016	3	10	News			Torrential Rain	1	52	2016	1	HR	219	3.06329	2.53942
F95	95	United Kingdom	-2.77486	54.9868	36750.2	3	64000	2015	12	5	2016	1	26	News			Heavy Rain	2	52	2015	12	HR	193	1.68378	2.71743
F96	96	Mexico	-92.25	17.91	14761.3	100	50000	2010	8	15	2010	10	6	News			Tropical Storm	2	52	2010	8	TC	46	2.97759	2.50571
F97	97	Vietnam	104.302	20.674	69856	0	0	2009	5	10	2009	7	1	News			Heavy Rain	1	52	2009	5	HR	4	2.38114	2.77367
F98	98	Ethiopia	43.2861	6.2723	336115	177	260000	2005	4	23	2005	6	14	News			Heavy rain	2	52	2005	4	HR	55	0.935855	3.14223
F99	99	Zambia	30.9025	-10.0901	91521.5	0	0	2020	3	4	2020	4	24	FloodList			Heavy Rain	1.5	51	2020	3	HR	50	5.15665	4.83605
F100	100	Brazil	-68.9127	-9.12272	173697	0	10000	2015	2	23	2015	4	15	News			Heavy Rain	1	51	2015	2	HR	256	5.07242	7.31315
F101	101	Burma	95.1728	16.9624	257819	2	40000	2007	8	14	2007	10	4	News			Monsoonal rain	1	51	2007	8	MR	245	1.52714	1.70281
F102	102	South Sudan	31.0015	10.2137	641088	77	112000	2014	7	20	2014	9	8	News			Heavy Rain	1.5	50	2014	7	HR	286	6.33901	4.84212
F103	103	Sudan	29.115	9.855	58589.2	0	57135	2010	8	1	2010	9	20	News			Torrential Rain	1.5	50	2010	8	HR	286	6.33901	4.84212
F104	104	Thailand	100.124	7.20467	70520.9	69	700000	2005	11	23	2006	1	12	News			Monsoonal rain	2	50	2005	11	MR	205	1.09293	1.69944
F105	105	Colombia	-73.785	9.15024	159582	30	300000	2004	10	11	2004	11	30	News			Heavy rain	1	50	2004	10	HR	177	3.09512	3.31337
F106	106	Peru	-75.1481	-11.0042	810942	78	70000	2017	2	1	2017	3	22	News			Heavy Rain	2	49	2017	2	HR	259	3.86776	5.53213
F107	107	Colombia	-75.544	4.59198	406010	44	0	2014	11	1	2014	12	20	News			Heavy Rain	1.5	49	2014	11	HR	200	2.74233	2.42064
F108	108	Pakistan	68.7756	28.0445	23036.1	400	742000	2012	9	10	2012	10	29	News			Monsoonal Rain	1.5	49	2012	9	MR	209	5.27984	4.05959
F109	109	Malawi	32.5913	-10.6231	259567	2	10000	2007	1	20	2007	3	10	News			Heavy rain	1	49	2007	1	HR	50	5.15665	4.83605
F110	110	Azerbaijan	47.1927	40.9417	30866.3	0	0	2003	4	16	2003	6	4	News			Heavy rain	1	49	2003	4	HR	228	3.79721	4.90407
F111	111	India	86.2422	26.3755	40941.5	158	70000	2011	8	15	2011	10	2	News			Monsoonal Rain	2	48	2011	8	MR	242	1.36718	1.78258
F112	112	Columbia	-73.2916	3.72167	270434	0	29000	2011	4	1	2011	5	19	News			Heavy Rain	1	48	2011	4	HR	220	1.97171	3.41535
F113	113	Kenya	37.5348	2.25351	538046	60	17300	2006	4	4	2006	5	22	News			Heavy rain	1	48	2006	4	HR	261	1.31069	0.994705
F114	114	Pakistan	72.2101	28.7319	868201	285	900000	2003	7	15	2003	9	1	News			Monsoonal rain	1	48	2003	7	MR	209	5.27984	4.05959
F115	115	Nepal	84.053	28.593	137087	217	4000	2003	7	3	2003	8	20	News			Monsoonal rain	1	48	2003	7	MR	13	1.42962	1.01781
F116	116	China	114.981	27.0326	247570	57	82000	2015	5	13	2015	6	29	News			Heavy Rain	1.5	47	2015	5	HR	57	3.34908	3.2192
F117	117	Somalia	45.4444	3.10436	37381.7	5	0	2006	8	24	2006	10	10	News			Monsoonal rain	1	47	2006	8	MR	198	0.860094	0.83884
F118	118	Romania	23.8669	44.4976	144631	0	17000	2006	4	7	2006	5	24	News			Rain and snowmelt	2	47	2006	4	HR+SM	123	1.89494	2.23055
F119	119	Malawi	37.1689	-17.2365	224148	23	50000	2005	12	22	2006	2	7	News			Heavy rain	2	47	2005	12	HR	19	4.50439	5.8335
F120	120	India	78.7317	11.7804	131308	279	300000	2005	10	23	2005	12	9	News			Monsoonal rain	1	47	2005	10	MR	224	1.85499	2.83824
F121	121	Romania	21.2129	45.6965	58910	4	7000	2005	4	18	2005	6	4	News			Heavy rain	2	47	2005	4	HR	231	4.26565	2.19292
F122	122	Malawi	38.8747	-14.7661	410709	23	400000	2003	1	1	2003	2	17	News			Heavy rain	1	47	2003	1	HR	95	5.76185	3.05937
F123	123	Somalia	42.6557	1.59494	271255	0	270000	2019	10	21	2019	12	6	FloodList			Heavy Rain	1.5	46	2019	10	HR	105	1.51905	1.3469
F124	124	Sudan	29.5664	12.0017	541382	114	100000	2016	7	11	2016	8	26	News			Heavy Rain	1	46	2016	7	HR	286	6.33901	4.84212
F125	125	Mozambique	32.6773	-24.8006	83155.2	135	170000	2013	1	17	2013	3	4	News			Heavy Rain	1.5	46	2013	1	HR	274	5.94591	6.07535
F126	126	USA	-89.1522	36.2266	928710	18	1000	2008	3	17	2008	5	2	News			Rain and snowmelt	1.5	46	2008	3	HR+SM	140	4.94262	3.61144
F127	127	India	73.8242	20.1943	681020	457	140000	2006	7	28	2006	9	12	News			Monsoonal rain	2	46	2006	7	MR	83	2.19375	2.10779
F128	128	Uganda	30.6551	1.01748	17977.2	12000	2	2020	9	20	2020	11	4	FloodList			Torrential Rain	1	45	2020	9	HR	214	1.5443	2.45636
F129	129	Russia	47.0353	51.3145	80319.4	0	0	2016	4	15	2016	5	30	DFO			Snowmelt and Rain	1	45	2016	4	HR+SM	128	10.7739	2.6629
F130	130	USA	-91.0829	35.6658	526835	31	4000	2015	12	15	2016	1	29	News			Heavy Rain	2	45	2015	12	HR	140	4.94262	3.61144
F131	131	Myanmar	97.8535	16.5919	219815	0	85000	2012	7	15	2012	8	29	News			Monsoonal Rain	1	45	2012	7	MR	203	3.70294	3.42191
F132	132	Australia	146.646	-21.7176	761154	2	13000	2012	1	22	2012	3	7	News			Monsoonal Rain	2	45	2012	1	MR	189	5.55832	5.13496
F133	133	Pakistan	71.5076	34.272	28630.8	5	50000	2005	6	21	2005	8	5	News			Snowmelt	2	45	2005	6	SM	196	4.3896	3.32591
F134	134	Turkey	26.7148	41.591	26936.8	0	0	2003	1	17	2003	3	3	News			Heavy rain	1	45	2003	1	HR	293	2.28551	1.70055
F135	135	Malawi	34.3171	-14.5296	77812.8	900	100000	2019	2	11	2019	3	27	FloodList			Heavy Rain, Tropical Storm Idai	2	44	2019	2	HR	50	5.15665	4.83605
F136	136	China	112.952	24.7532	197080	60	67000	2016	5	8	2016	6	21	Flood List			Heavy Rain	1.5	44	2016	5	HR	160	4.75756	3.08576
F137	137	Nigeria	6.33994	5.50441	12538.4	148	64000	2012	9	15	2012	10	29	News			Heavy Rain	2	44	2012	9	HR	73	4.57421	3.9748
F138	138	China	115.483	26.4442	234213	379	2370000	2010	5	15	2010	6	28	0			Monsoonal Rain	1.5	44	2010	5	MR	57	3.34908	3.2192
F139	139	Sudan	34.7638	13.2129	1.48558e+06	40	150000	2006	8	13	2006	9	26	News			Heavy rain	1	44	2006	8	HR	141	4.51717	3.46471
F140	140	Thailand	99.3691	19.0685	134287	11	119270	2005	8	13	2005	9	26	News			Monsoonal rain	2	44	2005	8	MR	203	3.70294	3.42191
F141	141	Indonesia	102.902	-1.04163	82419.9	148	350000	2003	12	10	2004	1	23	News			Heavy rain	2	44	2003	12	HR	15	2.93286	2.00441
F142	142	Kenya	35.1979	-0.139191	466915	77	1000000	2003	4	21	2003	6	4	News			Heavy rain	1	44	2003	4	HR	277	2.42554	2.42898
F143	143	Belarus	25.203	52.5773	285012	0	0	2003	3	22	2003	5	5	News			Snow Melt	1	44	2003	3	SM	268	2.85229	4.93044
F144	144	Nigeria	8.2375	10.4748	257477	108	148000	2018	8	20	2018	10	2	FloodList			Heavy Rain	2	43	2018	8	HR	84	2.55546	3.17845
F145	145	Columbia	-73.9399	4.64089	57194.3	486	80000	2011	11	9	2011	12	22	News			Torrential Rain	2	43	2011	11	HR	200	2.74233	2.42064
F146	146	Madagascar	44.6424	-17.4825	176541	6	18000	2004	1	8	2004	2	20	News			Heavy rain	1	43	2004	1	HR	135	12.8814	6.71678
F147	147	Russia	42.8994	49.2409	1.43459e+06	1	8000	2003	4	1	2003	5	14	News			Snow Melt	2	43	2003	4	SM	128	10.7739	2.6629
F148	148	Australia	139.397	-17.9301	166299	0	0	2003	1	22	2003	3	6	News			Heavy rain	1	43	2003	1	HR	25	6.4636	5.29619
F149	149	Somalia	43.8681	2.17635	244176	0	108000	2020	10	1	2020	11	12	FloodList			Heavy Rain	1.5	42	2020	10	HR	105	1.51905	1.3469
F150	150	United Kingdom	-1.51144	53.2732	126150	0	200	2013	12	27	2014	2	7	News			Heavy Rain	1.5	42	2013	12	HR	206	4.34652	3.72624
F151	151	India	93.1226	26.6381	23813.4	0	10000	2010	5	15	2010	6	26	0			Monsoonal Rain	1.5	42	2010	5	MR	89	1.64288	2.7596
F152	152	Chad	15.3253	10.3259	768806	52	20000	2006	9	5	2006	10	17	News			Heavy rain	1	42	2006	9	HR	101	2.25321	5.72136
F153	153	Slovakia	19.0844	48.6664	73291.9	3	6020	2006	3	28	2006	5	9	News			Snowmelt	2	42	2006	3	SM	144	4.46422	8.19423
F154	154	China	125.501	44.5627	275029	5	1500	2005	7	1	2005	8	12	News			Heavy rain	1	42	2005	7	HR	165	7.79877	7.57896
F155	155	Australia	141.148	-19.1711	1.2319e+06	0	3400	2004	1	14	2004	2	25	News			Monsoonal rain	2	42	2004	1	MR	25	6.4636	5.29619
F156	156	Russia	64.7393	55.4536	315231	0	0	2003	4	16	2003	5	28	News			Snowmelt	1	42	2003	4	SM	94	7.44167	6.51359
F157	157	USA	-90.9839	38.3936	429707	2	0	2019	4	30	2019	6	10	FloodList			Heavy Rain	1.5	41	2019	4	HR	42	2.7751	3.86969
F158	158	Madagascar	47.0106	-18.1557	68755.4	0	25000	2015	3	5	2015	4	15	News			Heavy Rain	1.5	41	2015	3	HR	135	12.8814	6.71678
F159	159	Paraguay	-53.547	-24.3541	554605	9	265000	2014	6	3	2014	7	14	News			Heay Rain	2	41	2014	6	HR	14	5.72519	8.72125
F160	160	Uganda	34.3836	2.57031	22324.6	0	15000	2011	11	9	2011	12	20	News			Torrential Rain	1.5	41	2011	11	HR	172	1.79794	2.65121
F161	161	Australia	147.631	-24.7747	911256	35	175000	2010	12	25	2011	2	4	News			Cylone Tasha, Monsoon Rain, Cyclone	2	41	2010	12	TC	257	4.84973	5.51797
F162	162	Guyana	-58.0383	6.60784	2339.48	31	375000	2005	1	15	2005	2	25	News			Heavy rain	2	41	2005	1	HR	294	3.33934	4.11651
F163	163	Nigeria	6.25802	7.77412	118736	155	25000	2020	9	15	2020	10	25	FloodList			Heavy Rain	1.5	40	2020	9	HR	73	4.57421	3.9748
F164	164	India	95.3099	27.9475	59427.4	0	30000	2020	6	20	2020	7	30	FloodList			Monsoonal Rain	1	40	2020	6	MR	113	2.53928	5.99182
F165	165	Colombia	-68.2941	2.75369	138376	0	5000	2018	7	26	2018	9	4	FloodList			Heavy Rain	1.5	40	2018	7	HR	132	4.53466	5.08142
F166	166	Pakistan	75.3419	33.9449	253687	300	30000	2014	9	1	2014	10	11	News			Monoonal Rain	2	40	2014	9	MR	112	4.22223	3.75534
F167	167	India	92.4354	26.5659	29190.2	109	400000	2012	6	6	2012	7	16	News			Monsoonal Rain	1.5	40	2012	6	MR	35	1.63529	2.25021
F168	168	Tanzania	37.5593	-6.64778	137263	8	9000	2011	4	9	2011	5	19	News			Heavy Rain	1.5	40	2011	4	HR	157	2.27719	3.48585
F169	169	Niger	14.0074	13.6058	619078	1	5000	2010	8	1	2010	9	10	News			Torrential Rain	2	40	2010	8	HR	101	2.25321	5.72136
F170	170	India	81.5288	18.1046	302774	185	2000000	2006	8	1	2006	9	10	News			Monsoonal rain	1	40	2006	8	MR	288	2.59697	4.54456
F171	171	India	83.6713	25.6151	506577	160	0	2006	6	24	2006	8	3	News			Monsoonal rain	1	40	2006	6	MR	298	1.2404	1.58213
F172	172	Russia	87.1438	50.7752	144912	0	420	2006	4	21	2006	5	31	News			Snowmelt	1	40	2006	4	SM	68	15.0534	14.0296
F173	173	Nigeria	10.9053	10.6656	159497	3	7	2005	8	7	2005	9	16	News			Heavy rain	1	40	2005	8	HR	149	3.35751	3.23818
F174	174	Pakistan	73.5637	30.923	433455	40	452000	2005	7	5	2005	8	14	News			Monsoonal rain	1	40	2005	7	MR	112	4.22223	3.75534
F175	175	Iraq	46.1627	30.8406	150237	0	0	2004	1	16	2004	2	25	News			Heavy rain	1	40	2004	1	HR	44	8.20965	7.60334
F176	176	Malawi	35.3564	-18.7946	485939	276	336000	2015	1	1	2015	2	9	News			Heavy Rain	2	39	2015	1	HR	19	4.50439	5.8335
F177	177	USA	-90.8266	34.0959	239421	1	25000	2011	5	1	2011	6	9	News			Heavy Rain	2	39	2011	5	HR	140	4.94262	3.61144
F178	178	Colombia	-75.4261	7.37836	29773.2	14	3000	2007	5	19	2007	6	27	News			Heavy rain	1	39	2007	5	HR	177	3.09512	3.31337
F179	179	Canada	-82.0874	52.5336	7029.42	0	2000	2006	4	22	2006	5	31	News			Snowmelt	2	39	2006	4	SM	291	2.59575	4.18226
F180	180	Mali	-0.694903	16.1702	178502	0	5400	2020	7	20	2020	8	27	FloodList			Heavy Rain	1.5	38	2020	7	HR	70	6.9551	4.79176
F181	181	Mozambique	38.8205	-14.5323	186617	14	28000	2018	1	14	2018	2	21	FloodLIst and GLIDE			Heavy Rain	1.5	38	2018	1	HR	95	5.76185	3.05937
F182	182	Thailand	100.061	7.30494	50020.1	96	1000000	2016	12	31	2017	2	7	News			Heavy Rain	1.5	38	2016	12	HR	205	1.09293	1.69944
F183	183	Tanzania	35.9997	-6.89427	84214.6	5	14000	2016	4	22	2016	5	30	Flood List			Heavy Rain	1.5	38	2016	4	HR	157	2.27719	3.48585
F184	184	China	109.532	37.4167	1.21586e+06	22	50000	2011	8	1	2011	9	8	News			Monsoonal Rain	1.5	38	2011	8	MR	178	6.50873	5.54914
F185	185	Argentina	-59.1204	-31.99	517032	12	65800	2007	3	20	2007	4	27	News			Heavy rain	1	38	2007	3	HR	61	5.63123	5.65278
F186	186	Peru	-75.9903	-9.18487	134599	6	46000	2006	12	26	2007	2	2	News			Heavy rain	1	38	2006	12	HR	259	3.86776	5.53213
F187	187	Paraguay	-57.5059	-26.5435	127493	0	0	2004	11	7	2004	12	15	News			Heavy rain	1	38	2004	11	HR	14	5.72519	8.72125
F188	188	India	73.7641	21.0247	638380	210	100000	2004	8	1	2004	9	8	News			Monsoonal rain	1	38	2004	8	MR	83	2.19375	2.10779
F189	189	Bolivia	-63.6763	-12.8522	209387	0	0	2004	2	23	2004	4	1	News			Heavy rain	1	38	2004	2	HR	180	6.17024	5.91696
F190	190	Nepal	86.13	28.2008	158361	15	100	2021	5	15	2021	6	21	FloodList			Monsoonal Rain	1.5	37	2021	5	MR	148	2.46873	1.25234
F191	191	Mozambique	34.5151	-20.7778	128097	6	1200	2017	1	1	2017	2	7	News			Heavy Rain	1.5	37	2017	1	HR	19	4.50439	5.8335
F192	192	Philippines	121.356	18.0205	21367.4	0	0	2009	5	1	2009	6	7	News			snowmelt	1.5	37	2009	5	SM	199	1.45485	3.46186
F193	193	Nepal	84.9232	26.9506	163726	400	10000000	2008	8	18	2008	9	24	News			Heavy monsoon rains	2	37	2008	8	MR	148	2.46873	1.25234
F194	194	Chad	19.0494	11.5438	454775	12	170000	2007	8	25	2007	10	1	News			Heavy rain	1	37	2007	8	HR	155	4.57543	4.38916
F195	195	Serbia-Montenegro	20.7493	45.2621	40531.5	0	1500	2006	4	4	2006	5	11	News			Snowmelt	2	37	2006	4	SM	231	4.26565	2.19292
F196	196	Guyana	-58.6627	6.89182	24216.6	20	5000	2006	1	8	2006	2	14	News			Heavy rain	1	37	2006	1	HR	294	3.33934	4.11651
F197	197	Nepal	86.2525	27.0864	65222.2	185	100000	2004	7	5	2004	8	11	News			Monsoonal rain	1	37	2004	7	MR	148	2.46873	1.25234
F198	198	China	115.718	32.5166	126534	18	1600000	2003	7	1	2003	8	7	News			Heavy rain	2	37	2003	7	HR	211	6.965	5.81844
F199	199	Togo	0.777334	9.71016	25645.6	11	16000	2020	9	15	2020	10	21	FloodLIst			Heavy Rain	1.5	36	2020	9	HR	102	1.60323	2.30646
F200	200	China	114.239	27.9757	720844	128	230000	2016	6	28	2016	8	3	News			Monsoonal Rain	2	36	2016	6	MR	57	3.34908	3.2192
F201	201	Kenya	39.5133	-2.03643	103770	112	100000	2015	12	1	2016	1	6	News			Heavy Rain	1.5	36	2015	12	HR	64	1.29611	1.42593
F202	202	Canada	-73.0141	45.6264	5274.09	0	1300	2011	5	4	2011	6	9	News			Heavy Rain	2	36	2011	5	HR	236	3.61632	4.02373
F203	203	Thailand	102.195	15.03	3873.76	206	0	2010	10	10	2010	11	15	News			Heavy Rain	2	36	2010	10	HR	41	2.47095	2.56804
F204	204	Chad	18.3503	9.2331	61817.4	0	200000	2008	7	20	2008	8	25	News			Heavy seasonal rains	1.5	36	2008	7	HR	155	4.57543	4.38916
F205	205	Tajikistan	70.7991	37.18	102998	39	11000	2005	6	15	2005	7	21	News			Heavy rain	1	36	2005	6	HR	237	7.62365	5.77072
F206	206	Russia	34.4848	53.4739	839987	0	1220	2004	3	30	2004	5	5	News			Rain and snowmelt	1	36	2004	3	HR+SM	222	5.77968	3.07048
F207	207	Turkey	28.312	38.0893	37809.1	0	0	2003	2	4	2003	3	12	News			Heavy rain	1	36	2003	2	HR	170	3.57235	2.6405
F208	208	Democratic Republic of the Congo	23.2321	2.83151	678567	0	98000	2019	11	1	2019	12	6	FloodList			Heavy Rain	1.5	35	2019	11	HR	48	1.10659	2.02407
F209	209	Nigeria	7.51994	7.92221	229359	18	42000	2019	10	15	2019	11	19	FloodList			Heavy Rain	2	35	2019	10	HR	73	4.57421	3.9748
F210	210	Myanmar	95.5326	20.1747	296424	88	85400	2015	7	15	2015	8	19	News			Monsoonal Rain	2	35	2015	7	MR	138	3.71152	3.36204
F211	211	India	82.6165	26.2074	629962	206	300000	2015	7	15	2015	8	19	News			Monsoonal Rain and Tropical Storm K	2	35	2015	7	MR	298	1.2404	1.58213
F212	212	Pakistan	72.2737	34.3432	137040	166	803000	2015	7	15	2015	8	19	News			Monsoonal Rain	1.5	35	2015	7	MR	196	4.3896	3.32591
F213	213	Madagascar	45.9218	-19.6675	277595	0	20000	2015	1	5	2015	2	9	News			Tropical Storms Fundi and Chedza	1.5	35	2015	1	TC	135	12.8814	6.71678
F214	214	Bolivia	-63.7661	-16.4638	137630	23	1000	2015	1	5	2015	2	9	News			Heavy Rain	1.5	35	2015	1	HR	180	6.17024	5.91696
F215	215	Niger	13.2017	15.0103	65791.1	0	1000	2013	11	3	2013	12	8	News			Heavy Rain	1	35	2013	11	HR	101	2.25321	5.72136
F216	216	Brazil	-67.9865	-10.4897	172064	3	89000	2012	2	20	2012	3	26	News			Heavy Rain	2	35	2012	2	HR	256	5.07242	7.31315
F217	217	Canada	-96.8541	52.2558	5634.34	0	700	2011	6	1	2011	7	6	News			Heavy Rain	1	35	2011	6	HR	233	7.26258	5.25231
F218	218	Namibia	20.642	-18.1881	102874	62	10000	2011	3	15	2011	4	19	News			Heavy Rain	1.5	35	2011	3	HR	232	4.9654	4.81684
F219	219	Columbia	-72.9604	4.11351	1.14015e+06	250	800000	2010	11	15	2010	12	20	News			Heavy Rain	1.5	35	2010	11	HR	220	1.97171	3.41535
F220	220	Chad	15.21	11.205	8249.26	0	0	2010	10	1	2010	11	5	News			Heavy Rain	1.5	35	2010	10	HR	101	2.25321	5.72136
F221	221	Tanzania	36.457	-8.54602	15130.8	0	800	2008	4	11	2008	5	16	News			Heavy rain	1	35	2008	4	HR	157	2.27719	3.48585
F222	222	Brazil	-70.2968	-9.14637	149086	3	33000	2006	2	13	2006	3	20	News			Heavy rain	1	35	2006	2	HR	256	5.07242	7.31315
F223	223	Georgia	41.5522	42.6487	1.51548e+06	0	6000	2005	4	25	2005	5	30	News			Heavy rain	1	35	2005	4	HR	127	3.65531	3.05521
F224	224	Greece	26.4187	41.4282	7609.48	0	300	2005	2	17	2005	3	24	News			Heavy rain	2	35	2005	2	HR	293	2.28551	1.70055
F225	225	China	118.401	28.831	1.54035e+06	430	1500000	2003	6	23	2003	7	28	News			Heavy rain	1	35	2003	6	HR	151	3.57175	4.64052
F226	226	Guyana	-58.9658	5.15327	170318	0	0	2021	5	15	2021	6	18	FloodList			Heavy Rain	1	34	2021	5	HR	294	3.33934	4.11651
F227	227	Sudan	31.9418	13.487	629242	23	4500	2018	8	1	2018	9	4	FloodList			Heavy Rain	1.5	34	2018	8	HR	141	4.51717	3.46471
F228	228	USA	-94.7944	42.708	418317	0	600	2014	6	10	2014	7	14	News			Heavy Rain	2	34	2014	6	HR	6	3.01871	1.45149
F229	229	India	88.3453	22.3056	28684.2	47	700000	2011	8	10	2011	9	13	News			Monsoonal Rain	2	34	2011	8	MR	173	2.04375	2.25567
F230	230	South Africa	28.407	-31.0553	134636	50	300	2011	1	1	2011	2	4	News			Heavy Rain	1.5	34	2011	1	HR	260	6.00319	6.41648
F231	231	Mozambique	34.2547	-19.9647	26372.5	2	130000	2010	2	22	2010	3	28	0			Heavy Rain	1	34	2010	2	HR	19	4.50439	5.8335
F232	232	Mexico	-92.413	17.6693	35809.3	19	800000	2007	10	28	2007	12	1	News			Heavy rain	1.5	34	2007	10	HR	46	2.97759	2.50571
F233	233	Burma	95.4478	19.8122	187994	25	10000	2006	9	15	2006	10	19	News			Monsoonal rain	1	34	2006	9	MR	138	3.71152	3.36204
F234	234	Angola	15.2262	-16.048	75082.7	0	0	2004	1	27	2004	3	1	News			Heavy rain	1	34	2004	1	HR	56	2.75388	9.42944
F235	235	Thailand	98.3612	17.1591	51699.4	2	150000	2002	8	17	2002	9	20	News			Heavy rain	1	34	2002	8	HR	203	3.70294	3.42191
F236	236	USA	-156.216	62.2333	17605.5	0	0	2002	4	27	2002	5	31	News			Snowmelt	1	34	2002	4	SM	299	3.11171	3.85462
F237	237	China	112.507	31.0754	107563	0	9722	2020	6	27	2020	7	30	FloodList			Monsoonal Rain and Dam release	2	33	2020	6	MR	211	6.965	5.81844
F238	238	Colombia	-76.2863	1.6911	117321	0	280	2017	1	5	2017	2	7	News			Heavy Rain	1	33	2017	1	HR	85	2.42486	1.84685
F239	239	Chad	14.625	11.385	38022	24	70000	2010	8	15	2010	9	17	News			Heavy Rain	1.5	33	2010	8	HR	101	2.25321	5.72136
F240	240	Indonesia	112.368	-7.12687	16854.5	3	12000	2008	3	1	2008	4	3	News			Heavy rain	1	33	2008	3	HR	117	8.69917	2.57735
F241	241	Somalia	45.4269	2.97811	13305.3	4	8000	2007	9	1	2007	10	4	News			Heavy rain	1	33	2007	9	HR	198	0.860094	0.83884
F242	242	Russia	85.8394	56.9372	427668	0	640	2007	5	11	2007	6	13	News			Snowmelt	1	33	2007	5	SM	68	15.0534	14.0296
F243	243	Russia	35.7082	52.5531	393162	0	600	2003	4	15	2003	5	18	News			Snowmelt	1	33	2003	4	SM	222	5.77968	3.07048
F244	244	Vietnam	107.68	16.0038	63641.5	21	100000	2016	10	9	2016	11	10	News			Monsoonal Rain	2	32	2016	10	MR	269	1.74087	2.11459
F245	245	Bangladesh	90.0395	24.095	45667.1	42	25000	2016	7	25	2016	8	26	News			Monsoonal Rain	1.5	32	2016	7	MR	190	1.68324	1.43014
F246	246	Pakistan	71.7788	33.0545	111748	121	2400	2016	3	12	2016	4	13	News			Heavy Rain	1.5	32	2016	3	HR	196	4.3896	3.32591
F247	247	Kenya	36.718	2.46174	73170.4	63	18633	2013	3	28	2013	4	29	News			Heavy Rain	1.5	32	2013	3	HR	261	1.31069	0.994705
F248	248	Nigeria	12.1089	9.30166	96830.6	127	20000	2012	8	25	2012	9	26	News			Heavy Rain	1.5	32	2012	8	HR	149	3.35751	3.23818
F249	249	Niger	3.88146	14.6081	75976.7	52	125000	2012	8	6	2012	9	7	News			Heavy Rain	1.5	32	2012	8	HR	278	4.12327	4.05919
F250	250	Sudan	36.6717	18.7493	100439	33	10000	2010	7	10	2010	8	11	0			Heavy Rain	1.5	32	2010	7	HR	234	2.61043	5.64608
F251	251	Algeria	0.706865	29.6139	132807	0	400	2009	1	26	2009	2	27	News			Tropical Storm Dominic, Heavy Rains	2	32	2009	1	TC	272	4.09344	7.90703
F252	252	Somalia	44.9301	3.03699	52232.6	0	1000	2004	10	26	2004	11	27	News			Heavy rain	1	32	2004	10	HR	198	0.860094	0.83884
F253	253	Russia	86.6102	51.9754	264456	18	4800	2004	4	14	2004	5	16	News			Rain and snowmelt	1	32	2004	4	HR+SM	68	15.0534	14.0296
F254	254	Kenya	35.2972	0.087035	268299	50	15000	2004	4	9	2004	5	11	News			Heavy rain	1	32	2004	4	HR	277	2.42554	2.42898
F255	255	Kazakhstan	63.7561	45.1809	64571.9	0	2000	2004	1	30	2004	3	2	News			Dam/Levy, break or release	1	32	2004	1	Others	210	6.29064	7.65881
F256	256	USA	-88.2883	39.1954	257338	9	100	2002	5	7	2002	6	8	News			Heavy rain	1	32	2002	5	HR	182	3.15566	3.98181
F257	257	Africa	33.5441	-0.075707	1.11128e+06	160	168000	2002	4	26	2002	5	28	News			Heavy rain	2	32	2002	4	HR	172	1.79794	2.65121
F258	258	Kenya	35.4059	-0.422939	23483.3	6	39054	2021	4	23	2021	5	24	FloodList			Heavy Rain	1.5	31	2021	4	HR	277	2.42554	2.42898
F259	259	Kenya	36.5935	1.16343	154390	1	3000	2020	3	27	2020	4	27	FloodList			Heavy Rain	1.5	31	2020	3	HR	103	2.02953	1.60274
F260	260	Ghana	-1.06606	9.53755	83997.8	34	100000	2018	9	1	2018	10	2	FloodList			Heavy Rain, Dam releases	1.5	31	2018	9	HR	79	0.6138	2.1575
F261	261	India	94.9387	27.6131	65387.7	6	113	2017	6	2	2017	7	3	News			Monsoonal Rain	1	31	2017	6	MR	113	2.53928	5.99182
F262	262	Argentina	-55.6697	-34.6637	281856	0	50	2016	10	10	2016	11	10	News			Heavy Rain	1.5	31	2016	10	HR	77	2.89499	3.95324
F263	263	Brazil	-67.7993	-6.97805	450354	5	1000	2015	4	1	2015	5	2	News			Heavy Rain	1.5	31	2015	4	HR	256	5.07242	7.31315
F264	264	Burma	95.49	20.88	4327.09	0	20000	2010	8	1	2010	9	1	News			Torrential Rain	1	31	2010	8	HR	138	3.71152	3.36204
F265	265	Russia	130.459	62.3364	378032	0	7000	2007	5	13	2007	6	13	News			Snowmelt	1	31	2007	5	SM	162	5.91973	7.65863
F266	266	Kenya	37.2384	0.795883	443212	4	40000	2005	5	3	2005	6	3	News			Heavy rain	2	31	2005	5	HR	103	2.02953	1.60274
F267	267	Zambia	31.1146	-10.5871	122632	0	300	2005	3	1	2005	4	1	News			Heavy rain	1	31	2005	3	HR	50	5.15665	4.83605
F268	268	Afghanistan	61.8546	30.7384	275340	26	5000	2005	3	5	2005	4	5	News			Heavy rain	1	31	2005	3	HR	74	3.92164	4.18443
F269	269	Thailand	99.0434	10.4787	73210.7	24	0	2020	11	15	2020	12	15	FloodList			Heavy Rain	1.5	30	2020	11	HR	130	0.781353	3.4691
F270	270	Sudan	31.0757	10.3029	885004	0	200000	2020	7	28	2020	8	27	FloodList			Heavy Rain	2	30	2020	7	HR	286	6.33901	4.84212
F271	271	Bangladesh	89.8168	24.7648	44109.9	0	30000	2020	6	30	2020	7	30	FloodList			Monsoonal Rain	1.5	30	2020	6	MR	190	1.68324	1.43014
F272	272	Nepal	86.0311	27.5804	8685.95	40	5376	2016	7	4	2016	8	3	News			Torrential Rain	1.5	30	2016	7	HR	148	2.46873	1.25234
F273	273	Indonesia	107.706	-6.6324	35769.2	23	20000	2014	1	8	2014	2	7	News			Heavy Rain	1.5	30	2014	1	HR	121	4.02703	1.37174
F274	274	Chad	20.5066	11.0786	86061.7	0	17000	2012	9	15	2012	10	15	News			Heavy Rain	1	30	2012	9	HR	155	4.57543	4.38916
F275	275	Niger	2.95649	14.316	121036	91	0	2012	9	15	2012	10	15	News			Heavy Rain	1	30	2012	9	HR	278	4.12327	4.05919
F276	276	USA	-105.666	45.2971	171531	1	1100	2011	5	22	2011	6	21	News			Heavy Rain and Snowmelt	2	30	2011	5	HR+SM	253	6.19246	7.29466
F277	277	Angola	17.2457	-16.1122	274099	12	11500	2010	3	1	2010	3	31	0			Heavy Rain	1	30	2010	3	HR	56	2.75388	9.42944
F278	278	Guyana	-58.5766	7.08029	39998	76	1200000	2008	12	13	2009	1	12	News			Heavy Rain	1.5	30	2008	12	HR	294	3.33934	4.11651
F279	279	Kenya	39.7621	-3.59393	13866.1	5	8500	2007	5	15	2007	6	14	News			Heavy rain	1	30	2007	5	HR	255	2.78448	1.83572
F280	280	Indonesia	104.432	-3.90354	78151	9	0	2005	1	11	2005	2	10	News			Heavy rain	1	30	2005	1	HR	219	3.06329	2.53942
F281	281	Thailand	101.593	17.3728	314896	7	10000	2003	9	12	2003	10	12	News			Monsoonal rain	1	30	2003	9	MR	93	2.34464	2.42405
F282	282	Australia	138.398	-29.2128	1.26059e+06	0	0	2003	2	22	2003	3	24	News			Heavy rain	1	30	2003	2	HR	134	6.60825	5.08053
F283	283	Uruguay	-57.9616	-31.6196	187543	0	2000	2002	10	12	2002	11	11	News			Heavy rain	1	30	2002	10	HR	61	5.63123	5.65278
F284	284	China	82.5486	43.3672	124885	22	0	2002	5	23	2002	6	22	News			Heavy rain	2	30	2002	5	HR	225	6.66412	7.69027
F285	285	Russia	64.5783	58.6923	61802.2	0	1000	2002	5	7	2002	6	6	News			Heavy rain	1	30	2002	5	HR	94	7.44167	6.51359
F286	286	Niger	1.16086	15.5369	390094	9	15000	2020	7	1	2020	7	30	FloodList			Heavy Rain	1.5	29	2020	7	HR	278	4.12327	4.05919
F287	287	USA	-95.5367	30.8574	160371	11	0	2016	5	26	2016	6	24	Flood List			Heavy Rain	1.5	29	2016	5	HR	202	3.93703	3.15749
F288	288	Uruguay	-56.1946	-32.4347	126653	10	10000	2016	4	12	2016	5	11	News			Heavy Rain	2	29	2016	4	HR	77	2.89499	3.95324
F289	289	India	93.751	26.8946	69190.1	5	18000	2015	8	13	2015	9	11	News			Monsoonal Rain	1	29	2015	8	MR	89	1.64288	2.7596
F290	290	South Africa	25.6074	-21.5153	1.03764e+06	37	3528	2014	3	1	2014	3	30	News			Heavy Rain	1.5	29	2014	3	HR	232	4.9654	4.81684
F291	291	India	85.9321	24.7174	102661	7	0	2013	10	12	2013	11	10	News			Heavy Rain	1.5	29	2013	10	HR	242	1.36718	1.78258
F292	292	Niger	4.55533	14.9509	74520.1	7	5000	2011	8	10	2011	9	8	News			Heavy Rain	1.5	29	2011	8	HR	278	4.12327	4.05919
F293	293	China	106.735	39.4142	64010.3	0	13700	2008	3	3	2008	4	1	News			Ice jam/break-up	1.5	29	2008	3	Ice Jam/break-up	178	6.50873	5.54914
F294	294	Philippines	125.935	8.53552	41665.9	54	873000	2008	2	12	2008	3	12	News			Heavy rain	1	29	2008	2	HR	284	4.09678	5.84297
F295	295	Indonesia	107.286	-6.26059	10434.9	0	10000	2008	2	14	2008	3	14	News			Heavy rain	1	29	2008	2	HR	121	4.02703	1.37174
F296	296	Mauritania	-11.3224	16.5463	9447.72	2	15820	2007	8	7	2007	9	5	News			Heavy rain	1	29	2007	8	HR	65	6.05128	4.34068
F297	297	Ethiopia	36.2146	5.23956	15925.8	364	20000	2006	8	13	2006	9	11	News			Heavy rain	1	29	2006	8	HR	142	4.22907	5.30109
F298	298	Pakistan	73.1998	34.6098	182707	248	0	2006	7	24	2006	8	22	News			Monsoonal rain	1	29	2006	7	MR	196	4.3896	3.32591
F299	299	Brazil	-52.288	-2.80933	1.16402e+06	8	116000	2006	3	25	2006	4	23	News			Heavy rain	1	29	2006	3	HR	169	9.74602	1.56477
F300	300	India	79.7586	27.3852	107474	31	4000	2014	8	11	2014	9	8	News			Monsoonal Rain	1.5	28	2014	8	MR	156	3.20187	2.42672
F301	301	Albania	19.6182	42.0043	3304.87	0	2800	2013	3	15	2013	4	12	News			Heavy Rain	1	28	2013	3	HR	174	2.26939	2.9922
F302	302	United Kingdom	-1.19371	53.4569	106807	4	1700	2012	11	20	2012	12	18	News			Heavy Rain	1	28	2012	11	HR	206	4.34652	3.72624
F303	303	South Sudan	30.2188	9.69113	456059	32	154000	2012	8	1	2012	8	29	News			Heavy Rain	1.5	28	2012	8	HR	286	6.33901	4.84212
F304	304	Mozambique	34.0721	-21.4513	269446	37	100000	2012	1	17	2012	2	14	News			Tropical Storms Dando, Funso	1.5	28	2012	1	TC	19	4.50439	5.8335
F305	305	China	114.478	27.8963	431897	175	1600000	2011	6	1	2011	6	29	News			Monsoonal Rain	2	28	2011	6	MR	57	3.34908	3.2192
F306	306	USA	-92.2335	39.8226	759750	0	38000	2008	6	5	2008	7	3	News			Heavy rain	2	28	2008	6	HR	42	2.7751	3.86969
F307	307	Canada	-104.281	53.3778	94680.1	0	700	2007	4	10	2007	5	8	News			Snowmelt	1.5	28	2007	4	SM	152	11.0656	7.14885
F308	308	Canada	-96.9531	49.8493	9215.51	0	40	2006	4	11	2006	5	9	News			Rain and snowmelt	1	28	2006	4	HR+SM	233	7.26258	5.25231
F309	309	Australia	145.536	-17.9086	464471	0	7000	2006	3	20	2006	4	17	News			Tropical Cyclone	2	28	2006	3	TC	25	6.4636	5.29619
F310	310	Togo	1.22378	6.1482	110.21	0	300	2004	10	7	2004	11	4	News			Heavy rain	2	28	2004	10	HR	37	1.12442	0.500748
F311	311	Russia	134.049	67.4199	157042	0	700	2004	6	23	2004	7	21	News			Heavy rain	1	28	2004	6	HR	162	5.91973	7.65863
F312	312	Brazil	-66.0425	-4.23979	114949	0	8000	2021	5	1	2021	5	28	FloodList			Heavy Rain	1.5	27	2021	5	HR	256	5.07242	7.31315
F313	313	India	80.8349	22.8107	167030	20	15000	2016	7	7	2016	8	3	News			Monsoonal Rain	1.5	27	2016	7	MR	98	6.4828	4.93865
F314	314	India	93.8747	26.9195	60437.2	3	9000	2015	6	2	2015	6	29	News			Monsoonal Rain	1.5	27	2015	6	MR	89	1.64288	2.7596
F315	315	Nepal	81.9731	28.9832	55212.7	180	17000	2014	8	12	2014	9	8	News			Monsoonal Rain	1.5	27	2014	8	MR	156	3.20187	2.42672
F316	316	India	86.0022	20.6511	27751.7	40	15000	2011	9	5	2011	10	2	News			Monsoonal Rain	1.5	27	2011	9	MR	125	2.30472	1.39346
F317	317	Indonesia	100.731	-1.20654	44401.2	0	5000	2009	3	24	2009	4	20	News			Snowmelt and Heavy Rain	2	27	2009	3	HR+SM	15	2.93286	2.00441
F318	318	Vietnam	105.514	11.0109	46469.2	3	280000	2007	10	20	2007	11	16	News			Heavy rain	1	27	2007	10	HR	195	1.88336	1.47124
F319	319	USA	-97.1657	32.8366	507778	8	5000	2007	6	26	2007	7	23	News			Heavy rain	1.5	27	2007	6	HR	153	3.28801	2.12397
F320	320	Bangladesh	89.2727	23.2295	28078.5	0	0	2006	8	24	2006	9	20	News			Monsoonal rain	1	27	2006	8	MR	173	2.04375	2.25567
F321	321	Russia	135.157	47.9353	379340	1	50	2005	5	11	2005	6	7	News			Heavy rain	2	27	2005	5	HR	27	9.60195	10.1228
F322	322	Kazakhstan	66.9818	43.5954	135418	0	30000	2005	2	24	2005	3	23	News			Dam/Levy, break or release	1	27	2005	2	Others	210	6.29064	7.65881
F323	323	USA	-85.3524	38.2106	285909	3	4000	2005	1	5	2005	2	1	News			Heavy rain	2	27	2005	1	HR	191	3.40103	2.61436
F324	324	Burundi	29.9375	-3.61841	22006.5	0	1500	2021	1	8	2021	2	3	FloodList			Heavy Rain	1.5	26	2021	1	HR	161	3.31563	4.44173
F325	325	Myanmar	95.4336	18.1914	46815.1	11	120000	2018	7	15	2018	8	10	FloodList			Monsoonal Rain	1.5	26	2018	7	MR	245	1.52714	1.70281
F326	326	Brazil	-58.0256	-32.3467	44866.5	10	50000	2014	7	3	2014	7	29	News			Heavy Rain	2	26	2014	7	HR	61	5.63123	5.65278
F327	327	Afghanistan	66.4342	35.834	83722.3	123	6000	2014	4	20	2014	5	16	News			Torrential Rain	1.5	26	2014	4	HR	39	3.81025	3.78999
F328	328	South Sudan	29.586	9.56942	138744	15	3000	2012	9	7	2012	10	3	News			Heavy Rain	1	26	2012	9	HR	286	6.33901	4.84212
F329	329	India	93.6379	26.8031	42597.6	21	2000000	2012	9	19	2012	10	15	News			Monsoonal Rain	2	26	2012	9	MR	89	1.64288	2.7596
F330	330	Kenya	35.0189	-0.191962	12660.2	56	0	2012	4	20	2012	5	16	News			Torrential Rain	1.5	26	2012	4	HR	277	2.42554	2.42898
F331	331	Yemen	45.7277	15.0794	165109	50	0	2007	8	1	2007	8	27	News			Heavy rain	1	26	2007	8	HR	115	3.23776	5.28091
F332	332	China	100.164	24.0984	165134	170	10000	2007	7	18	2007	8	13	News			Heavy rain	1	26	2007	7	HR	124	3.28526	3.50522
F333	333	Burma	95.3174	18.5242	119074	0	3000	2007	7	6	2007	8	1	News			Monsoonal rain	1	26	2007	7	MR	245	1.52714	1.70281
F334	334	Madagascar	46.3425	-18.49	438826	7	33000	2007	2	8	2007	3	6	News			Tropical cyclone	1	26	2007	2	TC	135	12.8814	6.71678
F335	335	USA	-96.8936	47.0035	15349.6	1	0	2006	3	30	2006	4	25	News			Rain and snowmelt	1	26	2006	3	HR+SM	233	7.26258	5.25231
F336	336	Nicaragua	-84.8927	13.1133	26962	25	18000	2004	6	24	2004	7	20	News			Heavy rain	1	26	2004	6	HR	181	2.73762	3.15799
F337	337	Honduras	-86.8593	15.7298	5307.76	7	3000	2003	11	28	2003	12	24	News			Heavy rain	1	26	2003	11	HR	265	3.63515	2.44469
F338	338	Somalia	45.2538	2.54787	55048.5	9	100000	2021	5	7	2021	6	1	FloodList			Heavy Rain	1.5	25	2021	5	HR	198	0.860094	0.83884
F339	339	Myanmar	96.4728	17.3974	176886	0	46000	2019	7	15	2019	8	9	FloodList			Monsoonal Rain	1.5	25	2019	7	MR	245	1.52714	1.70281
F340	340	India	80.3401	17.6536	137435	17	3000	2016	9	21	2016	10	16	News			Monsoonal Rain	1.5	25	2016	9	MR	204	3.21852	5.05327
F341	341	Philippines	121.229	12.8357	6147.67	40	20000	2015	12	12	2016	1	6	News			Tropical storms Melor, Onyok	1.5	25	2015	12	TC	58	6.42574	4.30834
F342	342	Niger	2.49701	14.8417	686735	4	3000	2015	7	25	2015	8	19	News			Heavy Rain	1.5	25	2015	7	HR	278	4.12327	4.05919
F343	343	India	86.2537	26.1795	62650.8	0	10000	2014	8	14	2014	9	8	News			Monsoonal Rain	1.5	25	2014	8	MR	242	1.36718	1.78258
F344	344	Ecuador	-79.4951	-0.5987	39793.1	10	4700	2012	3	1	2012	3	26	News			Heavy Rain	1.5	25	2012	3	HR	18	5.5751	5.32195
F345	345	Angola	15.4558	-6.28412	45582.7	0	5500	2011	12	15	2012	1	9	News			Heavy Rain	1	25	2011	12	HR	227	4.70047	8.29192
F346	346	Australia	149.372	-29.4584	45038	1	60	2011	11	27	2011	12	22	News			Heavy Rain	1	25	2011	11	HR	150	5.50908	4.78356
F347	347	Venezuela	-66.9385	9.77646	180761	30	60000	2010	11	25	2010	12	20	News			Torrential Rain	1.5	25	2010	11	HR	97	2.46175	1.10648
F348	348	Viet Nam	108.003	15.1821	45583.6	143	1000000	2010	11	2	2010	11	27	News			Torrential Rain	2	25	2010	11	HR	269	1.74087	2.11459
F349	349	Bangladesh	89.0861	22.164	27819.1	21	15000	2009	4	20	2009	5	15	News			Heavy Rain	1.5	25	2009	4	HR	173	2.04375	2.25567
F350	350	Kenya	40.2492	-2.15393	6077.69	0	6000	2007	11	21	2007	12	16	News			Heavy rain	1	25	2007	11	HR	64	1.29611	1.42593
F351	351	Sri Lanka	80.0313	7.32364	6983.94	52	88000	2006	10	26	2006	11	20	News			Monsoonal rain	1	25	2006	10	MR	30	1.81502	0.973764
F352	352	Thailand	103.609	16.1377	174278	0	0	2006	10	10	2006	11	4	News			Monsoonal rain	1	25	2006	10	MR	93	2.34464	2.42405
F353	353	Nepal	85.3065	27.6961	15065.7	380	250000	2002	7	21	2002	8	15	News			Monsoonal rain	1	25	2002	7	MR	148	2.46873	1.25234
F354	354	Chile	-69.2454	-21.9649	272110	6	600	2019	1	26	2019	2	19	FloodList			Heavy Rain	1.5	24	2019	1	HR	34	5.91013	6.77553
F355	355	Thailand	100.679	14.5935	101670	10	1000	2017	10	15	2017	11	8	News			Heavy Rain	1.5	24	2017	10	HR	41	2.47095	2.56804
F356	356	Brazil	-56.442	-17.9555	110515	0	1700	2016	1	5	2016	1	29	News			Heavy Rain	1	24	2016	1	HR	14	5.72519	8.72125
F357	357	Mozambique	39.4638	-12.351	80571.6	16	6600	2016	1	5	2016	1	29	News			Heavy Rain	1	24	2016	1	HR	95	5.76185	3.05937
F358	358	India	78.8554	11.8278	93202.1	180	400000	2015	11	10	2015	12	4	News			Tropical Storm Rovan	2	24	2015	11	TC	224	1.85499	2.83824
F359	359	India	94.6542	27.6132	44290.9	1	75000	2014	8	15	2014	9	8	News			Monsoonal Rain	1	24	2014	8	MR	113	2.53928	5.99182
F360	360	Somalia	45.7365	3.38671	27293.2	0	4000	2013	4	5	2013	4	29	News			Heavy Rain	1	24	2013	4	HR	198	0.860094	0.83884
F361	361	India	92.1815	26.5897	50117.4	7	11000	2011	8	15	2011	9	8	News			Monsoonal Rain	1.5	24	2011	8	MR	35	1.63529	2.25021
F362	362	Kenya	35.5731	0.125662	20554.8	8	4000	2011	8	15	2011	9	8	News			Heavy Rain	1.5	24	2011	8	HR	277	2.42554	2.42898
F363	363	Niger	8.06092	17.2185	133560	0	0	2009	9	21	2009	10	15	0			Heavy Rain	1	24	2009	9	HR	23	2.96584	1.73348
F364	364	Burundi	29.7516	-3.26804	11707.9	0	1200	2009	4	6	2009	4	30	News			Heavy Rain	1.5	24	2009	4	HR	161	3.31563	4.44173
F365	365	Honduras	-89.2869	15.8519	96385.8	110	320000	2008	10	19	2008	11	12	News			Tropical Depressions	2	24	2008	10	TC	290	2.01898	3.41139
F366	366	Costa Rica	-85.9579	11.4788	39424.6	3	2100	2008	10	10	2008	11	3	News			Heavy Rain	1.5	24	2008	10	HR	181	2.73762	3.15799
F367	367	Suriname	-55.676	2.96378	62356.1	0	6500	2008	6	1	2008	6	25	News			Heavy Rain	1	24	2008	6	HR	294	3.33934	4.11651
F368	368	Indonesia	101.782	0.537682	80094.9	0	60000	2008	3	10	2008	4	3	News			Heavy rain	1	24	2008	3	HR	15	2.93286	2.00441
F369	369	China	81.8763	43.7745	17161.6	0	8000	2008	2	1	2008	2	25	News			Ice jam/break-up	1	24	2008	2	Ice Jam/break-up	225	6.66412	7.69027
F370	370	India	86.1978	20.4525	15364	15	20000	2007	8	3	2007	8	27	News			Monsoonal rain	1	24	2007	8	MR	125	2.30472	1.39346
F371	371	Russia	127.277	54.005	20812	0	500	2007	7	17	2007	8	10	News			Dam/Levy, break or release	1	24	2007	7	Others	27	9.60195	10.1228
F372	372	Pakistan	71.8699	34.2749	29411.3	130	2000	2007	6	28	2007	7	22	News			Heavy rain	1	24	2007	6	HR	196	4.3896	3.32591
F373	373	Pakistan	67.9025	25.2563	115767	280	400000	2007	6	26	2007	7	20	News			Tropical cyclone	1	24	2007	6	TC	109	4.68627	3.15773
F374	374	Indonesia	114.779	-0.860079	40327	0	3000	2007	5	1	2007	5	25	News			Heavy rain	1	24	2007	5	HR	114	3.93172	3.09747
F375	375	China	106.58	26.9221	175249	22	36900	2006	4	21	2006	5	15	News			Heavy rain	1	24	2006	4	HR	264	6.93096	5.65421
F376	376	Phillipines	119.171	10.0917	4629.7	9	60000	2005	12	5	2005	12	29	News			Monsoonal rain	1	24	2005	12	MR	58	6.42574	4.30834
F377	377	India	79.9654	16.9772	619198	126	100000	2005	7	23	2005	8	16	News			Monsoonal rain	1	24	2005	7	MR	204	3.21852	5.05327
F378	378	Canada	-114.424	50.8437	86681	4	5000	2005	6	7	2005	7	1	News			Heavy rain	2	24	2005	6	HR	152	11.0656	7.14885
F379	379	Malaysia	117.982	5.41506	21651	0	2000	2003	12	17	2004	1	10	News			Heavy rain	1	24	2003	12	HR	26	7.56566	4.74338
F380	380	China	94.3294	32.3393	323815	1	600	2003	8	1	2003	8	25	News			Heavy rain	1	24	2003	8	HR	113	2.53928	5.99182
F381	381	Sudan and Eritrea	36.4589	15.3828	95753.2	20	325000	2003	7	28	2003	8	21	News			Heavy rain	2	24	2003	7	HR	141	4.51717	3.46471
F382	382	Russia	128.13	62.8787	62479.9	0	400	2003	5	27	2003	6	20	News			Snowmelt	1	24	2003	5	SM	162	5.91973	7.65863
F383	383	Brazil	-43.1439	-22.4922	115920	29	16000	2003	1	11	2003	2	4	News			Heavy rain	1	24	2003	1	HR	126	9.82628	11.1372
F384	384	Mozambique	38.1276	-14.5813	293973	22	5000	2020	10	2	2020	10	25	FloodList			Heavy Rain	1.5	23	2020	10	HR	95	5.76185	3.05937
F385	385	India	94.7655	26.0513	28864.5	11	2000	2018	8	15	2018	9	7	FloodList			Monsoonal Rain	1.5	23	2018	8	MR	89	1.64288	2.7596
F386	386	Kazahkstan	65.5929	48.4049	213897	0	5600	2015	3	23	2015	4	15	News			Snowmelt	1	23	2015	3	SM	210	6.29064	7.65881
F387	387	Somalia	45.2538	4.13428	42635.8	0	21000	2014	10	24	2014	11	16	News			Heavy Rain	1.5	23	2014	10	HR	139	2.48045	2.00729
F388	388	Zimbawe	28.9231	-20.2044	72462.2	0	4000	2014	1	15	2014	2	7	News			Heavy Rain	1.5	23	2014	1	HR	91	4.07769	6.4392
F389	389	Zimbawe	30.8531	-17.2057	142586	0	0	2014	1	15	2014	2	7	News			Heavy Rain	1.5	23	2014	1	HR	91	4.07769	6.4392
F390	390	Kenya	35.8295	1.36637	18459.7	0	3000	2012	8	15	2012	9	7	News			Heavy Rain	1	23	2012	8	HR	103	2.02953	1.60274
F391	391	Kenya	36.1168	0.385821	9789.33	24	98000	2011	11	29	2011	12	22	News			Heavy Rain	1.5	23	2011	11	HR	103	2.02953	1.60274
F392	392	Australia	147.388	-29.8384	832001	5	3000	2010	11	27	2010	12	20	News			Heavy Rain	2	23	2010	11	HR	150	5.50908	4.78356
F393	393	India	76.05	25.965	10843.6	0	12500	2010	9	5	2010	9	28	News			Torrential Rain	1	23	2010	9	HR	98	6.4828	4.93865
F394	394	Kenya	36.5237	1.16546	176699	21	30000	2009	12	21	2010	1	13	0			Heavy Rain	1	23	2009	12	HR	103	2.02953	1.60274
F395	395	Mauritania	2.93676	16.454	4.81428e+06	12	300000	2009	8	10	2009	9	2	0			Heavy Rain	1	23	2009	8	HR	278	4.12327	4.05919
F396	396	Thailand	103.177	17.8213	165834	0	0	2008	9	11	2008	10	4	News			Monsoonal Rain	1.5	23	2008	9	MR	93	2.34464	2.42405
F397	397	Brazil	-42.6843	-5.35934	1.12656e+06	36	190000	2008	3	30	2008	4	22	News			Heavy rain	1	23	2008	3	HR	59	10.0609	9.71989
F398	398	Mozambique	34.3565	-19.0634	354570	3	10000	2007	12	11	2008	1	3	News			Heavy rain	1	23	2007	12	HR	19	4.50439	5.8335
F399	399	Australia	141.474	-24.5074	1.25649e+06	0	0	2007	1	23	2007	2	15	News			Heavy rain	1	23	2007	1	HR	189	5.55832	5.13496
F400	400	Iran	51.7011	28.4261	436703	54	4000	2004	12	9	2005	1	1	News			Heavy rain	1	23	2004	12	HR	44	8.20965	7.60334
F401	401	Philippines	121.243	15.1788	39971.5	939	432000	2004	11	29	2004	12	22	News			Heavy rain	1	23	2004	11	HR	199	1.45485	3.46186
F402	402	USA	-90.0652	31.4633	785575	1	0	2003	2	22	2003	3	17	News			Heavy rain	1	23	2003	2	HR	118	4.00845	1.96287
F403	403	Indonesia	113.005	-2.42875	9362.83	0	30000	2003	1	14	2003	2	6	News			Heavy rain	2	23	2003	1	HR	114	3.93172	3.09747
F404	404	Texas	-98.3593	29.5326	134175	9	4000	2002	6	30	2002	7	23	News			Heavy rain	2	23	2002	6	HR	202	3.93703	3.15749
F405	405	Morocco	-4.74047	34.8596	10825.9	0	0	2021	3	1	2021	3	23	FloodList			Torrential Rain	1.5	22	2021	3	HR	129	7.72241	11.2081
F406	406	Nigeria	7.86635	10.0672	330402	3	15000	2020	8	5	2020	8	27	FloodList			Heavy Rain	1.5	22	2020	8	HR	84	2.55546	3.17845
F407	407	Sudan	33.9212	14.8262	228504	54	100000	2019	8	7	2019	8	29	FloodList			Heavy Rain	1.5	22	2019	8	HR	141	4.51717	3.46471
F408	408	Thailand	100.184	8.34648	77766.7	5	0	2017	11	25	2017	12	17	News			Heavy Rain	1	22	2017	11	HR	205	1.09293	1.69944
F409	409	Sri Lanka	80.8349	7.6124	42726	0	212	2017	5	23	2017	6	14	News			Tropical Storm	1.5	22	2017	5	TC	16	1.45148	0.425701
F410	410	Philippines	124.903	8.65608	63967.4	53	80186	2014	12	10	2015	1	1	News			Tropical Storm Jangmai	1.5	22	2014	12	TC	284	4.09678	5.84297
F411	411	Philippines	121.612	14.6575	30855	5	83000	2014	9	19	2014	10	11	News			Tropical Storm Fung-Wong	1.5	22	2014	9	TC	199	1.45485	3.46186
F412	412	India	94.9182	27.387	38019.3	80	2000000	2013	6	23	2013	7	15	News			Monsoonal Rain	2	22	2013	6	MR	113	2.53928	5.99182
F413	413	Malaysia	102.026	4.29951	30584.2	0	5167	2013	2	10	2013	3	4	News			HeavyRain	1	22	2013	2	HR	273	0.902007	0.830934
F414	414	Mexico	-100.833	18.2802	311971	120	60000	2011	10	10	2011	11	1	News			Tropical storm Jova, Heavy Rain	2	22	2011	10	TC	158	2.59807	1.89562
F415	415	India	78.4773	9.88679	57474.5	170	0	2010	11	15	2010	12	7	News			Monsoon Rain	1.5	22	2010	11	MR	224	1.85499	2.83824
F416	416	USA	-142.302	65.4351	484757	39	408000	2009	4	22	2009	5	14	News			Heavy Rain	2	22	2009	4	HR	163	5.87487	4.55995
F417	417	Philippines	125.04	8.44783	36190.1	25	3500	2008	12	28	2009	1	19	News			Heavy Rain	1	22	2008	12	HR	284	4.09678	5.84297
F418	418	China	110.224	22.1496	79368.5	65	500000	2008	6	11	2008	7	3	News			Heavy Rain	1.5	22	2008	6	HR	289	3.0254	2.88969
F419	419	Kazakhstan	68.5547	42.2954	51582.2	1	13000	2008	2	20	2008	3	13	News			Rain and snowmelt	1	22	2008	2	HR+SM	237	7.62365	5.77072
F420	420	Indonesia	106.828	-6.22483	4366.7	80	500000	2007	1	31	2007	2	22	News			Heavy rain	1.5	22	2007	1	HR	121	4.02703	1.37174
F421	421	Malaysia	103.223	1.87378	18297.7	16	90000	2006	12	19	2007	1	10	News			Heavy rain	2	22	2006	12	HR	88	0.939274	1.18915
F422	422	Suriname	-56.4844	3.41728	62043.8	3	22000	2006	5	7	2006	5	29	News			Heavy rain	2	22	2006	5	HR	294	3.33934	4.11651
F423	423	Australia	116.936	-23.2603	808060	0	1500	2006	1	9	2006	1	31	News			Tropical Cyclone	2	22	2006	1	TC	76	5.57036	7.3029
F424	424	China	112.263	32.0585	43676.4	28	14500	2005	8	14	2005	9	5	News			Heavy rain	1	22	2005	8	HR	211	6.965	5.81844
F425	425	Poland	21.6586	50.5111	673469	4	1000	2005	3	17	2005	4	8	News			Snowmelt	1	22	2005	3	SM	144	4.46422	8.19423
F426	426	Saudi Arabia	48.568	24.3928	488993	7	700	2005	3	1	2005	3	23	News			Heavy rain	1	22	2005	3	HR	44	8.20965	7.60334
F427	427	Malaysia	100.097	6.64704	21798.1	3	39000	2003	10	3	2003	10	25	News			Heavy rain	2	22	2003	10	HR	205	1.09293	1.69944
F428	428	Sudan	34.0017	13.8844	118350	9	13000	2003	8	3	2003	8	25	News			Heavy rain	1	22	2003	8	HR	141	4.51717	3.46471
F429	429	China	112.817	26.7781	94511.3	124	270000	2002	8	6	2002	8	28	News			Heavy rain	1	22	2002	8	HR	244	4.40423	3.53403
F430	430	Paraguay	-57.811	-26.6767	52917.9	0	1000	2002	5	6	2002	5	28	News			Heavy rain	1	22	2002	5	HR	14	5.72519	8.72125
F431	431	Colombia	-75.8904	9.00464	46072.5	0	6000	2021	9	5	2021	9	26	FloodList			Heavy Rain	1	21	2021	9	HR	177	3.09512	3.31337
F432	432	Uganda	33.3521	2.39222	78161.9	4	1000	2019	11	15	2019	12	6	FloodList			Heavy Rain	1.5	21	2019	11	HR	172	1.79794	2.65121
F433	433	Australia	145.218	-17.0152	105583	0	100	2018	3	5	2018	3	26	FloodList			Heavy Rain	1.5	21	2018	3	HR	25	6.4636	5.29619
F434	434	Germany	12.1089	49.1358	241204	8	3000	2013	5	28	2013	6	18	News			Heavy Rain	2	21	2013	5	HR	119	4.52662	5.38653
F435	435	Saudi Arabia	52.3938	22.7624	814307	0	0	2013	4	25	2013	5	16	News			Heavy Rain	1	21	2013	4	HR	1	7.58348	7.11256
F436	436	North Korea	126.246	38.1949	24179.4	59	24000	2012	8	17	2012	9	7	News			Tropical Storms	1.5	21	2012	8	TC	40	3.1525	7.68504
F437	437	Paraguay	-59.2722	-23.6467	120345	2	5000	2012	4	5	2012	4	26	News			Torrential Rain	1.5	21	2012	4	HR	14	5.72519	8.72125
F438	438	India	94.0349	27.3624	27203.4	0	0	2011	7	1	2011	7	22	News			Monsoonal Rain	1	21	2011	7	MR	89	1.64288	2.7596
F439	439	India	86.1969	26.0844	42377.3	0	3000	2011	7	1	2011	7	22	News			Monsoonal Rain	1	21	2011	7	MR	242	1.36718	1.78258
F440	440	Australia	146.658	-19.7897	457221	1	0	2011	3	7	2011	3	28	News			Monsoonal Rain	1	21	2011	3	MR	189	5.55832	5.13496
F441	441	USA	-83.56	36.7798	1.16352e+06	1	0	2011	3	7	2011	3	28	News			Heavy Rain and Snow	1.5	21	2011	3	HR+SM	191	3.40103	2.61436
F442	442	Bangladesh	89.64	25.425	7364.9	0	140000	2010	9	9	2010	9	30	News			Monsoon Rains	1.5	21	2010	9	MR	190	1.68324	1.43014
F443	443	USA	-123.769	42.8402	35113.3	0	10000	2008	12	29	2009	1	19	News			Heavy Rain	1	21	2008	12	HR	207	6.78213	7.06152
F444	444	Zimbabwe	31.244	-16.6606	13373.8	3	2400	2007	12	13	2008	1	3	News			Heavy rain	1	21	2007	12	HR	91	4.07769	6.4392
F445	445	Malaysia	102.928	3.89418	82566	32	66000	2007	12	7	2007	12	28	News			Monsoonal rain	1	21	2007	12	MR	273	0.902007	0.830934
F446	446	India	79.878	15.7067	90279.7	94	20000	2007	9	16	2007	10	7	News			Monsoonal rain	1	21	2007	9	MR	204	3.21852	5.05327
F447	447	Indonesia	116.92	-0.1883	34345.9	4	60000	2007	5	15	2007	6	5	News			Heavy rain	1	21	2007	5	HR	114	3.93172	3.09747
F448	448	Uruguay	-55.8026	-32.7659	104128	2	12000	2007	5	4	2007	5	25	News			Heavy rain	1.5	21	2007	5	HR	77	2.89499	3.95324
F449	449	Malaysia	103.368	2.19171	26378.5	2	148000	2007	1	11	2007	2	1	News			Monsoonal rain	1.5	21	2007	1	MR	88	0.939274	1.18915
F450	450	DR Congo	24.3386	0.807445	126509	0	26000	2006	11	24	2006	12	15	News			Heavy rain	1	21	2006	11	HR	48	1.10659	2.02407
F451	451	Vietnam	106.149	17.7642	124537	42	50000	2006	8	12	2006	9	2	News			Heavy rain	1	21	2006	8	HR	86	1.90593	1.66137
F452	452	Senegal	-17.3737	14.7558	333.207	0	5600	2005	8	20	2005	9	10	News			Heavy rain	1	21	2005	8	HR	65	6.05128	4.34068
F453	453	USA	-90.3201	30.191	50377.4	1053	500000	2005	8	29	2005	9	19	News			Tropical cyclone	2	21	2005	8	TC	118	4.00845	1.96287
F454	454	China	103.519	30.6766	69402.6	65	428000	2005	6	28	2005	7	19	News			Heavy rain	1	21	2005	6	HR	264	6.93096	5.65421
F455	455	Australia	134.694	-16.9769	338694	0	0	2004	2	18	2004	3	10	News			Heavy rain	1	21	2004	2	HR	243	3.9837	7.84976
F456	456	Turkey	27.9838	38.1568	23470.4	0	0	2004	1	24	2004	2	14	News			Heavy rain	1	21	2004	1	HR	170	3.57235	2.6405
F457	457	Ethiopia	40.4424	10.4016	63924.5	0	7000	2003	8	19	2003	9	9	News			Heavy rain	1	21	2003	8	HR	184	2.65804	2.41698
F458	458	Malaysia	102.894	2.4676	2994.31	1	1500	2003	1	20	2003	2	10	News			Heavy rain	1	21	2003	1	HR	88	0.939274	1.18915
F459	459	USA	-96.0297	29.6511	106239	1	75	2002	10	23	2002	11	13	News			Heavy rain	1	21	2002	10	HR	202	3.93703	3.15749
F460	460	Argentina	-60.1011	-31.072	283688	7	6000	2002	10	12	2002	11	2	News			Heavy rain	1	21	2002	10	HR	61	5.63123	5.65278
F461	461	Germany	13.0294	48.5684	252251	55	250000	2002	8	7	2002	8	28	News			Heavy rain	2	21	2002	8	HR	119	4.52662	5.38653
F462	462	USA	-95.9064	47.3407	47497.8	0	0	2002	6	8	2002	6	29	News			Heavy rain	2	21	2002	6	HR	233	7.26258	5.25231
F463	463	Colombia	-74.2078	9.99546	37556.5	0	3000	2020	10	20	2020	11	9	FloodList			Heavy Rain	1.5	20	2020	10	HR	177	3.09512	3.31337
F464	464	China	105.974	28.5987	251527	20	70000	2020	6	15	2020	7	5	FloodList			Monsoonal Rain	1.5	20	2020	6	MR	264	6.93096	5.65421
F465	465	Nigeria	6.90135	7.69921	88014.7	2	20000	2019	9	25	2019	10	15	FloodList			Heavy Rain	1.5	20	2019	9	HR	73	4.57421	3.9748
F466	466	Philippines	123.493	8.22284	5390.18	0	45000	2019	6	3	2019	6	23	FloodList			Heavy Rain	1.5	20	2019	6	HR	284	4.09678	5.84297
F467	467	USA	-94.448	40.2782	492797	3	0	2019	3	13	2019	4	2	FloodList			Snowmelt, Heavy Rain, Ice Jams	2	20	2019	3	HR+SM	36	2.94237	4.00549
F468	468	Argentina	-63.2465	-24.4842	234623	0	10000	2018	2	1	2018	2	21	FloodList and News			Heavy Rain	1.5	20	2018	2	HR	21	4.6665	5.64656
F469	469	Niger	4.40226	14.6173	184437	44	40000	2017	8	26	2017	9	15	News			Heavy Rain	1	20	2017	8	HR	278	4.12327	4.05919
F470	470	Niger	1.11137	13.7015	108198	14	1000	2017	6	13	2017	7	3	News			Heavy Rain	1.5	20	2017	6	HR	278	4.12327	4.05919
F471	471	Uruguay	-57.4317	-31.8884	87427.7	0	5600	2017	5	25	2017	6	14	News			Heavy Rain	1.5	20	2017	5	HR	77	2.89499	3.95324
F472	472	Vietnam	107.805	15.4331	44341.2	19	0	2016	12	13	2017	1	2	News			Heavy Rain	1.5	20	2016	12	HR	269	1.74087	2.11459
F473	473	France	2.99188	48.0641	121606	4	0	2016	6	1	2016	6	21	News			Heavy Rain	2	20	2016	6	HR	164	2.42486	3.12474
F474	474	Argentina	-63.1227	-28.5633	199290	0	1600	2016	3	5	2016	3	25	News			Heavy Rain	1	20	2016	3	HR	21	4.6665	5.64656
F475	475	Brazil	-49.5633	-24.107	107924	0	0	2016	1	9	2016	1	29	News			Heavy Rain	1.5	20	2016	1	HR	147	4.62703	3.43601
F476	476	Columbia	-74.5048	5.70693	140969	58	200	2015	5	1	2015	5	21	News			Heavy Rain	2	20	2015	5	HR	200	2.74233	2.42064
F477	477	Tanzania	33.748	-4.31417	40007	38	0	2015	3	3	2015	3	23	News			Torrential Rain	1.5	20	2015	3	HR	38	2.98187	1.00958
F478	478	South Sudan	32.9068	6.94173	143087	7	3000	2014	9	21	2014	10	11	News			Heavy Rain	1	20	2014	9	HR	51	4.49054	1.67299
F479	479	China	112.358	26.4396	377102	14	337000	2014	6	5	2014	6	25	News			Monsoonal Rain	1	20	2014	6	MR	244	4.40423	3.53403
F480	480	Sudan	28.9896	13.6883	1.00464e+06	11	100000	2013	8	1	2013	8	21	News			Heavy Rain	1.5	20	2013	8	HR	286	6.33901	4.84212
F481	481	Fiji	178.017	-17.7982	5579.97	6	14000	2012	3	29	2012	4	18	News			Heavy Rain	2	20	2012	3	HR	52	9.02398	1.8329
F482	482	Nepal	82.2779	28.9081	46388.4	15	0	2011	7	2	2011	7	22	News			Monsoonal Rain	1.5	20	2011	7	MR	156	3.20187	2.42672
F483	483	Romania	23.1853	46.0793	56733.1	23	17500	2010	6	22	2010	7	12	0			Heavy Rain	2	20	2010	6	HR	283	2.74163	1.66027
F484	484	Malaysia	101.823	4.93715	58097.2	21	200000	2008	11	20	2008	12	10	News			Heavy Rain	2	20	2008	11	HR	300	0.895928	0.758787
F485	485	Mali	-3.15507	13.3089	1.08983e+06	9	0	2008	7	15	2008	8	4	News			heavy rain	1.5	20	2008	7	HR	70	6.9551	4.79176
F486	486	Senegal	-13.9678	15.4745	167998	1	0	2007	8	31	2007	9	20	News			Heavy rain	1	20	2007	8	HR	65	6.05128	4.34068
F487	487	China	88.212	43.0901	812726	29	38500	2007	7	14	2007	8	3	News			Heavy rain	1	20	2007	7	HR	246	7.77442	10.5731
F488	488	Peru	-74.4608	-11.4745	124921	38	5000	2007	1	21	2007	2	10	News			Heavy rain	1	20	2007	1	HR	259	3.86776	5.53213
F489	489	Thailand	100.149	18.181	78277.1	79	2000	2006	5	22	2006	6	11	News			Monsoonal rain	2	20	2006	5	MR	203	3.70294	3.42191
F490	490	Czech Republic	16.0942	49.862	196115	9	11000	2006	3	28	2006	4	17	News			Rain and snowmelt	2	20	2006	3	HR+SM	119	4.52662	5.38653
F491	491	Australia	114.989	-27.41	37924.9	0	0	2006	3	3	2006	3	23	News			Tropical Cyclone	2	20	2006	3	TC	76	5.57036	7.3029
F492	492	Vietnam	108.583	13.607	63089.1	62	20000	2005	12	4	2005	12	24	News			Heavy rain	1	20	2005	12	HR	240	1.24268	1.94266
F493	493	India	87.0126	27.4363	823462	40	3000000	2005	7	7	2005	7	27	News			Monsoonal rain	1	20	2005	7	MR	148	2.46873	1.25234
F494	494	Bosnia-Herzegovina	17.7749	44.8661	104997	0	1200	2004	4	12	2004	5	2	News			Heavy rain	1	20	2004	4	HR	231	4.26565	2.19292
F495	495	Mongolia	103.35	49.3241	281931	20	400	2003	7	21	2003	8	10	News			Heavy rain	1	20	2003	7	HR	215	16.148	12.757
F496	496	Russia	79.3162	57.8205	876375	0	500	2003	4	23	2003	5	13	News			Snowmelt	1	20	2003	4	SM	68	15.0534	14.0296
F497	497	Papua New Guinea	143.696	-4.40214	24063.2	0	0	2003	4	14	2003	5	4	News			Heavy rain	1	20	2003	4	HR	92	11.3881	4.80799
F498	498	Costa Rica	-83.0841	9.82661	2203.32	8	7000	2002	11	23	2002	12	13	News			Heavy rain	2	20	2002	11	HR	99	2.94985	1.48048
F499	499	Vietnam	107.833	15.8548	52752.5	75	900000	2020	10	6	2020	10	25	FloodList			Heavy Rain	2	19	2020	10	HR	269	1.74087	2.11459
F500	500	Colombia	-74.9996	5.21079	517908	10	0	2019	4	1	2019	4	20	FloodList			Torrential Rain	1	19	2019	4	HR	200	2.74233	2.42064
F501	501	Bangladesh	90.6828	24.3178	16281.3	0	0	2017	3	30	2017	4	18	News			Heavy Rain	1	19	2017	3	HR	190	1.68324	1.43014
F502	502	Bangladesh	90.6333	24.5661	35999.9	17	500000	2014	8	20	2014	9	8	News			Monsoonal Rain	1.5	19	2014	8	MR	190	1.68324	1.43014
F503	503	Burundi	29.6499	-4.14041	3237.42	69	20000	2014	2	19	2014	3	10	News			Torrential Rain	2	19	2014	2	HR	161	3.31563	4.44173
F504	504	India	86.557	26.1094	2638.64	9	1500	2012	7	4	2012	7	23	News			Monsoonal Rain	1	19	2012	7	MR	242	1.36718	1.78258
F505	505	India	73.9531	22.3021	33056.1	0	5000	2011	8	25	2011	9	13	News			Monsoonal Rain	1.5	19	2011	8	MR	83	2.19375	2.10779
F506	506	Uganda	33.6678	1.66044	37846.3	31	0	2011	8	20	2011	9	8	News			Heavy Rain	1.5	19	2011	8	HR	172	1.79794	2.65121
F507	507	India	89.7871	27.4994	283806	142	225000	2008	7	20	2008	8	8	News			monsoonal rainfall	2	19	2008	7	HR	62	0.747222	0.330021
F508	508	Burma	95.9715	16.8214	81435.1	100000	1500000	2008	5	3	2008	5	22	News			Tropical cyclone	1.5	19	2008	5	TC	245	1.52714	1.70281
F509	509	Kenya	38.1658	-3.38095	50222.6	1	9600	2008	3	17	2008	4	5	News			Heavy rain	1	19	2008	3	HR	255	2.78448	1.83572
F510	510	Sri Lanka	80.8171	7.82654	43223.2	8	174214	2008	3	12	2008	3	31	News			Monsoonal rain	1	19	2008	3	MR	16	1.45148	0.425701
F511	511	Indonesia	119.511	-9.65333	10584.7	11	3500	2008	2	11	2008	3	1	News			Heavy rain	1	19	2008	2	HR	117	8.69917	2.57735
F512	512	USA	-90.0659	34.878	434387	24	0	2007	1	15	2007	2	3	News			Heavy rain	1	19	2007	1	HR	140	4.94262	3.61144
F513	513	Democratic Republic of Congo	16.1707	-4.36386	45525.9	6	0	2006	4	8	2006	4	27	News			Heavy rain	1	19	2006	4	HR	227	4.70047	8.29192
F514	514	Indonesia	108.593	-6.8528	73074.4	19	10000	2006	1	26	2006	2	14	News			Monsoonal rain	1	19	2006	1	MR	121	4.02703	1.37174
F515	515	Bangladesh	88.977	25.6406	22574	19	100000	2005	10	3	2005	10	22	News			Heavy rain	1	19	2005	10	HR	188	1.51958	1.76044
F516	516	India	73.4733	21.7139	53194.8	15	0	2005	9	22	2005	10	11	News			Heavy rain	1	19	2005	9	HR	83	2.19375	2.10779
F517	517	India	79.3734	28.1973	308729	23	0	2005	9	16	2005	10	5	News			Monsoonal rain	1	19	2005	9	MR	156	3.20187	2.42672
F518	518	Romania	25.0422	46.898	68754.9	34	2000	2005	8	14	2005	9	2	News			Heavy rain	1	19	2005	8	HR	283	2.74163	1.66027
F519	519	Philippines	120.754	15.5474	38781.5	67	1058849	2004	8	24	2004	9	12	News			Tropical cyclone	2	19	2004	8	TC	199	1.45485	3.46186
F520	520	China	98.8899	26.1245	44796.5	35	26000	2004	7	4	2004	7	23	News			Heavy rain	1	19	2004	7	HR	124	3.28526	3.50522
F521	521	Bangladesh	91.6947	24.8942	29066.3	12	50000	2004	4	14	2004	5	3	News			Heavy rain	1	19	2004	4	HR	35	1.63529	2.25021
F522	522	Philippines	125.766	8.88198	12917	200	97500	2003	12	19	2004	1	7	News			Heavy rain	1	19	2003	12	HR	284	4.09678	5.84297
F523	523	Niger	3.03921	13.2298	89127.4	62	12000	2021	8	10	2021	8	28	FloodList			Heavy Rain	1.5	18	2021	8	HR	278	4.12327	4.05919
F524	524	Brazil	-62.034	-2.08431	121963	0	0	2021	5	15	2021	6	2	FloodList			Heavy Rain	1.5	18	2021	5	HR	169	9.74602	1.56477
F525	525	Paraguay	-57.8276	-22.6654	259389	0	250	2019	3	15	2019	4	2	FloodList			Heavy Rain	1	18	2019	3	HR	14	5.72519	8.72125
F526	526	USA	-77.1771	21.4518	49677.1	10	0	2017	9	19	2017	10	7	News			Tropical Storm Maria	2	18	2017	9	TC	49	5.59838	4.52733
F527	527	Nigeria	9.44993	8.16896	86946.6	0	10000	2017	9	1	2017	9	19	News			Heavy Rain	1	18	2017	9	HR	149	3.35751	3.23818
F528	528	Angola	13.6563	-8.71752	24002.6	11	344	2017	3	21	2017	4	8	News			Heavy Rain	1	18	2017	3	HR	227	4.70047	8.29192
F529	529	Congo	14.7203	-5.34759	162269	50	4500	2016	12	25	2017	1	12	News			Heavy Rain	1.5	18	2016	12	HR	227	4.70047	8.29192
F530	530	Indonesia	123.245	0.64869	11225.5	2	4500	2016	10	23	2016	11	10	News			Heavy Rain	1	18	2016	10	HR	20	13.0266	9.16371
F531	531	Russia	81.5277	58.1901	242622	0	1200	2015	5	15	2015	6	2	News			Heavy Rain	1	18	2015	5	HR	68	15.0534	14.0296
F532	532	France	7.0993	43.9958	82989.4	4	1000	2014	1	20	2014	2	7	News			Heavy Rain	1.5	18	2014	1	HR	197	6.23536	5.57851
F533	533	Thailand	100.395	7.2182	38676.7	23	15254	2013	11	20	2013	12	8	News			Monsoonal Rain	1.5	18	2013	11	MR	205	1.09293	1.69944
F534	534	Uganda	32.726	2.65647	57981.5	0	15000	2012	8	20	2012	9	7	News			Heavy Rain	1	18	2012	8	HR	172	1.79794	2.65121
F535	535	Russia	40.2645	55.6236	681013	0	2600	2012	4	8	2012	4	26	News			Snowmelt	1	18	2012	4	SM	222	5.77968	3.07048
F536	536	Haiti	-72.5821	19.4433	35151.9	9	11000	2012	4	8	2012	4	26	News			Heavy Rain	1.5	18	2012	4	HR	292	2.86112	1.32113
F537	537	Kazakhstan	53.6734	51.448	213195	0	9000	2011	4	1	2011	4	19	News			Heavy Rain and Snowmelt	1.5	18	2011	4	HR+SM	128	10.7739	2.6629
F538	538	Thailand	99.277	8.66649	33575.4	59	84000	2011	3	23	2011	4	10	News			Heavy Rain	2	18	2011	3	HR	130	0.781353	3.4691
F539	539	Mexico	-99.0036	19.9433	122621	41	20000	2010	1	26	2010	2	13	0			Heavy Rain	1	18	2010	1	HR	185	2.45158	2.12
F540	540	Brazil	-44.0681	-22.9804	55636.3	72	6000	2010	1	10	2010	1	28	0			Heavy Rain	1.5	18	2010	1	HR	126	9.82628	11.1372
F541	541	Malaysia	114.671	4.27379	15410.7	90	20000	2009	3	1	2009	3	19	News			Heavy Rain	1	18	2009	3	HR	26	7.56566	4.74338
F542	542	Vietnam	107.058	16.8877	29579.3	0	0	2008	12	29	2009	1	16	News			Heavy Rain	1.5	18	2008	12	HR	86	1.90593	1.66137
F543	543	Australia	144.559	-20.3986	649466	0	3200	2008	1	14	2008	2	1	News			Heavy rain	2	18	2008	1	HR	189	5.55832	5.13496
F544	544	Afghanistan	64.8947	33.2456	656436	104	20000	2007	3	18	2007	4	5	News			Heavy rain	1	18	2007	3	HR	29	4.38754	4.48955
F545	545	Malaysia	115.907	4.96798	61718.4	1	3532	2007	1	4	2007	1	22	News			Monsoonal rain	1	18	2007	1	MR	26	7.56566	4.74338
F546	546	Nepal	81.306	28.6941	14866	60	80000	2006	8	26	2006	9	13	News			Monsoonal rain	2	18	2006	8	MR	156	3.20187	2.42672
F547	547	Greece	26.4726	41.5521	4583.43	0	0	2006	1	2	2006	1	20	News			Snowmelt	1	18	2006	1	SM	293	2.28551	1.70055
F548	548	USA	-121.099	39.494	140515	0	4000	2005	12	31	2006	1	18	News			Heavy rain	1	18	2005	12	HR	207	6.78213	7.06152
F549	549	Romania	27.3833	44.5848	29372.7	10	0	2005	9	21	2005	10	9	News			Heavy rain	1	18	2005	9	HR	43	2.28642	2.99832
F550	550	Ethiopia	38.729	7.35224	52560	3	7000	2005	8	20	2005	9	7	News			Heavy rain	1	18	2005	8	HR	142	4.22907	5.30109
F551	551	Bulgaria	25.2691	43.1307	71253.3	6	0	2005	5	26	2005	6	13	News			Heavy rain	1	18	2005	5	HR	123	1.89494	2.23055
F552	552	China	123.994	42.9703	106553	11	0	2004	7	12	2004	7	30	News			Heavy rain	1	18	2004	7	HR	165	7.79877	7.57896
F553	553	Malaysia	103.22	4.81717	22660.1	5	3000	2003	11	30	2003	12	18	News			Heavy rain	1	18	2003	11	HR	69	1.38681	0.724034
F554	554	Thailand	99.79	12.5592	11463.2	3	3000	2003	10	17	2003	11	4	News			Monsoonal rain	2	18	2003	10	MR	41	2.47095	2.56804
F555	555	Nigeria	11.9235	8.87752	137750	28	1000	2003	9	22	2003	10	10	News			Heavy rain	1	18	2003	9	HR	149	3.35751	3.23818
F556	556	Peru	-70.4323	-13.3744	78942	7	12000	2003	1	23	2003	2	10	News			Heavy rain	1	18	2003	1	HR	201	5.12595	4.66599
F557	557	Argentina	-60.9786	-29.4558	60476.4	0	0	2003	1	13	2003	1	31	News			Heavy rain	1	18	2003	1	HR	61	5.63123	5.65278
F558	558	Burma	95.7534	22.4187	125461	0	5000	2002	8	17	2002	9	4	News			Monsoonal rain	2	18	2002	8	MR	138	3.71152	3.36204
F559	559	Bolivia	-67.2797	-11.5529	128782	0	300	2021	2	22	2021	3	11	FloodList			Heavy Rain	1	17	2021	2	HR	256	5.07242	7.31315
F560	560	Chad	14.6461	10.199	107558	10	38000	2020	8	10	2020	8	27	FloodList			Heavy Rain	2	17	2020	8	HR	101	2.25321	5.72136
F561	561	Democratic Republic of Congo	26.7456	-3.24494	180312	36	78000	2020	3	17	2020	4	3	FloodList			Heavy Rain	2	17	2020	3	HR	161	3.31563	4.44173
F562	562	Ecuador	-76.8306	-1.5563	47965.6	1	100	2019	10	20	2019	11	6	FloodList			Heavy Rain	1	17	2019	10	HR	18	5.5751	5.32195
F563	563	USA	-78.9091	35.0642	95203.2	12	1500000	2018	9	15	2018	10	2	FloodList			Tropical Stom Florence	2	17	2018	9	TC	107	2.31991	2.97264
F564	564	Kenya	38.0287	1.8322	265957	72	211000	2018	4	15	2018	5	2	FloodList			Heavy Rain	1.5	17	2018	4	HR	261	1.31069	0.994705
F565	565	Venezuela	-67.5271	7.83511	122334	0	1080	2017	8	4	2017	8	21	News			Heavy Rain	1.5	17	2017	8	HR	132	4.53466	5.08142
F566	566	North Korea	128.813	41.0836	52546	133	107000	2016	9	5	2016	9	22	News			Tropical Storm Lionrock	1.5	17	2016	9	TC	40	3.1525	7.68504
F567	567	USA	-96.1058	30.9086	248620	5	3500	2016	3	8	2016	3	25	News			Heavy Rain	2	17	2016	3	HR	202	3.93703	3.15749
F568	568	India	92.4891	26.7465	61895	59	30000	2014	9	24	2014	10	11	News			Monsoonal rain	1.5	17	2014	9	MR	35	1.63529	2.25021
F569	569	Panama	-80.9628	8.23894	22658.5	9	116	2014	8	18	2014	9	4	News			Heavy Rain	1	17	2014	8	HR	168	3.2535	0.772092
F570	570	Cambodia	105.084	12.658	52283.2	122	60000	2013	9	27	2013	10	14	News			Monsoonal Rain	1.5	17	2013	9	MR	82	2.35192	3.52872
F571	571	Botswana	25.0646	-20.3766	198590	0	400	2013	1	15	2013	2	1	News			Heavy Rain	1.5	17	2013	1	HR	232	4.9654	4.81684
F572	572	North Korea	126.027	38.7791	33081.6	169	63000	2012	7	20	2012	8	6	News			Heavy Rain	2	17	2012	7	HR	40	3.1525	7.68504
F573	573	Kenya	36.2141	-2.44123	117773	0	50	2012	4	9	2012	4	26	News			Heavy Rain	1	17	2012	4	HR	277	2.42554	2.42898
F574	574	Indonesia	110.236	-7.37953	2457.47	10	54	2011	12	18	2012	1	4	News			Torrential Rain	1	17	2011	12	HR	121	4.02703	1.37174
F575	575	USA	-74.0621	40.1862	252913	20	370000	2011	8	27	2011	9	13	News			Tropical Storm Irene	2	17	2011	8	TC	254	3.58781	3.15212
F576	576	India	80.9261	28.5244	85509.5	19	200000	2011	7	23	2011	8	9	News			Dam releases, Monsoonal Rain	1.5	17	2011	7	Others	156	3.20187	2.42672
F577	577	Namibia	22.8815	-18.0384	47808.6	0	4000	2011	3	1	2011	3	18	News			Heavy Rain	1	17	2011	3	HR	232	4.9654	4.81684
F578	578	Brazil	-43.449	-18.7387	587385	665	100000	2011	1	1	2011	1	18	News			Heavy Rain	2	17	2011	1	HR	126	9.82628	11.1372
F579	579	Philippines	125.566	8.13264	10773.8	53	10000	2011	1	1	2011	1	18	News			Heavy Rain	2	17	2011	1	HR	284	4.09678	5.84297
F580	580	Nigeria	4.5	12.78	8694.6	40	10000	2010	9	13	2010	9	30	News			Heavy Rain and Dam Break	1.5	17	2010	9	HR	278	4.12327	4.05919
F581	581	Australia	147.956	-26.2155	431682	0	0	2010	2	28	2010	3	17	0			Heavy Rain	2	17	2010	2	HR	257	4.84973	5.51797
F582	582	Uruguay	-56.4778	-31.257	43485.4	12	22000	2009	11	21	2009	12	8	0			Torrential Rain	1.5	17	2009	11	HR	77	2.89499	3.95324
F583	583	India	78.233	15.7081	309689	303	0	2009	9	25	2009	10	12	0			Heavy Rain	2	17	2009	9	HR	204	3.21852	5.05327
F584	584	Mozambique	34.0277	-22.9238	125967	24	0	2008	12	26	2009	1	12	News			Heavy Rain	1	17	2008	12	HR	274	5.94591	6.07535
F585	585	Madagascar	46.8984	-18.6929	371875	93	191000	2008	2	17	2008	3	5	News			Tropical cyclone	1	17	2008	2	TC	135	12.8814	6.71678
F586	586	North Korea	126.605	38.5299	31599.7	454	170000	2007	8	8	2007	8	25	News			Heavy rain	1	17	2007	8	HR	40	3.1525	7.68504
F587	587	Indonesia	121.217	-1.92539	3192.6	0	0	2007	4	16	2007	5	3	News			Heavy rain	1	17	2007	4	HR	20	13.0266	9.16371
F588	588	Fiji	177.483	-17.7712	2552.4	1	900	2007	2	3	2007	2	20	News			Heavy rain	1	17	2007	2	HR	52	9.02398	1.8329
F589	589	Philippines	124.771	12.4447	1618.27	12	50000	2006	12	29	2007	1	15	News			Heavy rain	1	17	2006	12	HR	58	6.42574	4.30834
F590	590	Rwanda	29.9443	-1.79098	840.315	24	2000	2006	11	28	2006	12	15	News			Heavy rain	1	17	2006	11	HR	226	1.4313	1.73802
F591	591	Spain	-7.8677	41.6506	155288	4	300	2006	10	22	2006	11	8	News			Heavy rain	1	17	2006	10	HR	129	7.72241	11.2081
F592	592	USA	-95.2917	29.7836	35644.7	4	0	2006	10	15	2006	11	1	News			Heavy rain	1	17	2006	10	HR	202	3.93703	3.15749
F593	593	India	83.7466	19.73	606980	250	50000	2006	9	18	2006	10	5	News			Monsoonal rain	1	17	2006	9	MR	288	2.59697	4.54456
F594	594	Central African Republic	18.4898	4.40507	65654.1	1	22500	2005	8	8	2005	8	25	News			Heavy rain	1	17	2005	8	HR	229	2.57293	6.10274
F595	595	India	73.0739	21.433	73781	202	500000	2005	6	28	2005	7	15	News			Monsoonal rain	2	17	2005	6	MR	83	2.19375	2.10779
F596	596	Thailand	100.168	17.1066	62813.7	1	4000	2004	6	4	2004	6	21	News			Monsoonal rain	1	17	2004	6	MR	203	3.70294	3.42191
F597	597	Kenya	34.2442	0.22722	2470.75	1	2100	2003	8	26	2003	9	12	News			Heavy rain	1	17	2003	8	HR	172	1.79794	2.65121
F598	598	Russia	133.058	44.3837	30394.4	0	0	2003	3	25	2003	4	11	News			Snow Melt	1	17	2003	3	SM	27	9.60195	10.1228
F599	599	Albania	19.7738	41.3975	11922.1	1	9700	2002	9	21	2002	10	8	News			Heavy rain	1	17	2002	9	HR	174	2.26939	2.9922
F600	600	Russia	37.8507	45.5001	9583.71	1	3000	2002	1	6	2002	1	23	News			Snowmelt	2	17	2002	1	SM	230	5.19104	3.0963
F601	601	Tanzania	35.2821	-7.77357	266334	40	15000	2020	2	1	2020	2	17	FloodList			Heavy Rain	2	16	2020	2	HR	157	2.27719	3.48585
F602	602	Peru	-76.9791	-5.92065	322183	0	100	2019	12	15	2019	12	31	FloodList			Heavy Rain	1	16	2019	12	HR	18	5.5751	5.32195
F603	603	India	94.3944	27.3531	67022.9	3	50000	2019	6	27	2019	7	13	FloodList			Monsoonal Rain	1	16	2019	6	MR	89	1.64288	2.7596
F604	604	Iran	61.5845	30.1346	986684	101	56000	2019	3	17	2019	4	2	FloodList			Heavy Rain and Torrential Rain	1.5	16	2019	3	HR	74	3.92164	4.18443
F605	605	Colombia	-72.451	11.2344	19329.4	0	0	2018	10	5	2018	10	21	FloodLIst			Heavy Rain	1	16	2018	10	HR	287	2.05371	2.88533
F606	606	India	75.1439	33.3752	25994	3	0	2018	6	25	2018	7	11	FloodList			Monsoonal Rain	1	16	2018	6	MR	112	4.22223	3.75534
F607	607	Turkey	35.1337	40.1393	81516.3	0	0	2018	5	6	2018	5	22	News			Heavy Rain	1.5	16	2018	5	HR	75	4.2558	4.21301
F608	608	Bangladesh	90.0148	24.5912	100010	117	300000	2017	8	10	2017	8	26	News			Monsoonal Rain	1.5	16	2017	8	MR	190	1.68324	1.43014
F609	609	India	79.076	28.1657	421575	253	422106	2017	8	10	2017	8	26	News			Monsoonal Rain	2	16	2017	8	MR	156	3.20187	2.42672
F610	610	Brazil	-38.2308	-8.09623	266010	7	50000	2017	5	25	2017	6	10	News			Heavy Rain	1.5	16	2017	5	HR	59	10.0609	9.71989
F611	611	Bangladesh	89.5446	25.3101	37654.5	20	0	2017	4	16	2017	5	2	News			Heavy Rain	1	16	2017	4	HR	190	1.68324	1.43014
F612	612	Argentina	-62.6279	-27.4231	273963	0	0	2017	4	5	2017	4	21	News			Heavy Rain	1.5	16	2017	4	HR	21	4.6665	5.64656
F613	613	Argentina	-67.9388	-45.9533	27377	1	8000	2017	4	5	2017	4	21	News			Heavy Rain and storm surge	1.5	16	2017	4	HR	106	4.9824	8.80432
F614	614	New Zealand	176.79	-38.2042	23530.8	0	2200	2017	4	5	2017	4	21	News			Heavy Rain	2	16	2017	4	HR	24	2.90086	2.48817
F615	615	Brazil	-55.5512	-29.4094	386847	0	0	2017	1	5	2017	1	21	News			Heavy Rain	1	16	2017	1	HR	295	5.61677	3.21077
F616	616	South Sudan	31.7933	7.33928	111000	0	100	2013	11	3	2013	11	19	News			Heavy Rain	1	16	2013	11	HR	51	4.49054	1.67299
F617	617	China	114.464	23.6387	84761.7	55	10000	2013	5	12	2013	5	28	News			Monsoonal Rain	1.5	16	2013	5	MR	160	4.75756	3.08576
F618	618	Namibia	22.6244	-17.8146	100905	0	10000	2013	3	1	2013	3	17	News			Heavy Rain	1	16	2013	3	HR	232	4.9654	4.81684
F619	619	China	113.04	31.4158	92141.1	58	140000	2012	7	9	2012	7	25	News			Monsoonal Rain	1.5	16	2012	7	MR	211	6.965	5.81844
F620	620	USA	-101.306	48.3406	16001	0	16000	2011	6	20	2011	7	6	News			Heavy Rain	2	16	2011	6	HR	233	7.26258	5.25231
F621	621	Philippines	125.208	8.30634	71700.8	15	15000	2011	6	5	2011	6	21	News			Heavy Rain	1.5	16	2011	6	HR	284	4.09678	5.84297
F622	622	Peru	-71.7581	-14.5325	135202	0	300	2011	2	10	2011	2	26	News			Torrential Rain	1	16	2011	2	HR	201	5.12595	4.66599
F623	623	Serbia	20.7292	44.0151	101737	3	30000	2010	12	1	2010	12	17	News			Heavy Rain	2	16	2010	12	HR	231	4.26565	2.19292
F624	624	Sri Lanka	80.3046	7.27459	11880.4	2	300000	2010	11	11	2010	11	27	News			Monsoon Rain	1.5	16	2010	11	MR	30	1.81502	0.973764
F625	625	India	80.055	16.29	15951.5	0	78000	2010	9	1	2010	9	17	News			Monsoon Rains	1.5	16	2010	9	MR	204	3.21852	5.05327
F626	626	China	115.886	29.1384	235548	0	10000	2010	7	7	2010	7	23	0			Torrential Rain	1.5	16	2010	7	HR	57	3.34908	3.2192
F627	627	Kenya	36.0032	1.50224	196058	100	70000	2010	5	8	2010	5	24	0			Heavy Rain	1.5	16	2010	5	HR	103	2.02953	1.60274
F628	628	Indonesia	113.972	-2.68196	103902	0	0	2010	4	16	2010	5	2	0			Heavy Rain	1	16	2010	4	HR	114	3.93172	3.09747
F629	629	Zambia	27.7369	-16.0918	85511.6	0	115	2010	3	1	2010	3	17	0			Heavy Rain	1	16	2010	3	HR	91	4.07769	6.4392
F630	630	UK	-1.675	53.9986	106622	0	0	2009	11	19	2009	12	5	0			Heavy Rain	2	16	2009	11	HR	206	4.34652	3.72624
F631	631	Benin	2.38057	8.28454	55064.2	0	3000	2009	7	1	2009	7	17	0			Heavy Rain	1	16	2009	7	HR	102	1.60323	2.30646
F632	632	Algeria	3.48	32.24	34761.7	65	0	2008	10	1	2008	10	17	News			Torrential Rain	2	16	2008	10	HR	272	4.09344	7.90703
F633	633	Iran	61.2658	26.5539	108379	0	3000	2008	1	13	2008	1	29	News			Heavy rain	1	16	2008	1	HR	74	3.92164	4.18443
F634	634	Sri Lanka	81.3987	7.72192	7953.55	0	250000	2007	12	16	2008	1	1	News			Monsoonal rain	1	16	2007	12	MR	16	1.45148	0.425701
F635	635	Australia	145.667	-26.9207	285391	0	0	2007	12	1	2007	12	17	News			Heavy rain	1	16	2007	12	HR	257	4.84973	5.51797
F636	636	Bulgaria	25.622	41.7391	52765.3	5	300	2007	11	16	2007	12	2	News			Heavy rain	1	16	2007	11	HR	293	2.28551	1.70055
F637	637	Bangladesh	90.1508	22.6104	31641.9	3447	3000000	2007	11	15	2007	12	1	News			Tropical cyclone	1	16	2007	11	TC	45	1.99194	2.04137
F638	638	India	86.4033	20.9096	72007.7	80	400000	2007	9	22	2007	10	8	News			Heavy rain	1	16	2007	9	HR	125	2.30472	1.39346
F639	639	Ethiopia	41.6293	10.9861	83386.7	0	10000	2006	4	9	2006	4	25	News			Heavy rain	1	16	2006	4	HR	184	2.65804	2.41698
F640	640	Greece	25.5658	40.8959	19592.4	0	0	2006	3	9	2006	3	25	News			Rain and snowmelt	1	16	2006	3	HR+SM	293	2.28551	1.70055
F641	641	Papua New Guinea	147.275	-9.06991	34451.7	1	12000	2006	2	3	2006	2	19	News			Heavy rain	2	16	2006	2	HR	92	11.3881	4.80799
F642	642	Nicaragua	-83.6336	14.1106	57712	2000	20000	2005	10	30	2005	11	15	News			Tropical cyclone	1	16	2005	10	TC	181	2.73762	3.15799
F643	643	India	82.5389	21.1139	374449	89	550000	2005	9	14	2005	9	30	News			Heavy rain	1	16	2005	9	HR	288	2.59697	4.54456
F644	644	Sudan	24.7367	13.0351	163361	8	8000	2005	8	3	2005	8	19	News			Heavy rain	1	16	2005	8	HR	286	6.33901	4.84212
F645	645	Romania	27.8629	45.7648	40036.8	23	13000	2005	7	12	2005	7	28	News			Heavy rain	2	16	2005	7	HR	43	2.28642	2.99832
F646	646	Haiti	-81.9664	28.8006	109541	3006	280000	2004	9	15	2004	10	1	News			Tropical cyclone	1	16	2004	9	TC	239	4.43206	3.03502
F647	647	Australia	124.624	-17.9451	42115	0	0	2004	2	20	2004	3	7	News			Heavy rain	1	16	2004	2	HR	217	5.12649	1.78697
F648	648	Haiti	-70.9826	19.4794	21413.2	12	48000	2003	11	10	2003	11	26	News			Heavy rain	1	16	2003	11	HR	292	2.86112	1.32113
F649	649	USA	-85.9761	39.7887	150550	3	1200	2003	7	5	2003	7	21	News			Heavy rain	2	16	2003	7	HR	263	3.59753	3.51441
F650	650	Ethiopia	44.6354	5.37112	52987.3	106	111000	2003	5	4	2003	5	20	News			Heavy rain	1	16	2003	5	HR	139	2.48045	2.00729
F651	651	Uruguay	-55.9505	-32.4864	205292	0	3600	2002	4	23	2002	5	9	News			Heavy rain	1	16	2002	4	HR	77	2.89499	3.95324
F652	652	Indonesia	112.792	-7.3271	41005.9	147	380000	2002	1	27	2002	2	12	News			Heavy rain	2	16	2002	1	HR	117	8.69917	2.57735
F653	653	Myanmar	96.2625	23.1743	46562.5	0	6516	2020	7	15	2020	7	30	FloodList			Monsoonal Rain	1	15	2020	7	MR	138	3.71152	3.36204
F654	654	Indonesia	107.063	-6.45856	18058.9	0	17000	2020	2	24	2020	3	10	FloodList			Heavy Rain	1.5	15	2020	2	HR	121	4.02703	1.37174
F655	655	Iran	47.8271	33.9716	96629.9	0	0	2020	2	24	2020	3	10	FloodLIst			Heavy Rain	1.5	15	2020	2	HR	136	4.0652	5.72836
F656	656	Russia	102.485	58.9111	413323	18	3000	2019	6	25	2019	7	10	FloodList			Heavy Rain	1.5	15	2019	6	HR	215	16.148	12.757
F657	657	Nepal	83.8784	27.9409	64676.5	62	1500	2017	8	11	2017	8	26	News			Monsoonal Rain	1.5	15	2017	8	MR	13	1.42962	1.01781
F658	658	Zimbawe	29.022	-18.6428	163761	246	900	2017	2	16	2017	3	3	News			Cyclone Dineo and heavy rain	1.5	15	2017	2	TC	91	4.07769	6.4392
F659	659	USA	-120.825	38.804	126995	5	14000	2017	2	16	2017	3	3	News			Heavy Rain	1.5	15	2017	2	HR	207	6.78213	7.06152
F660	660	Malaysia	102.461	3.93172	78809.8	0	5000	2017	1	23	2017	2	7	News			Heavy Rain	1	15	2017	1	HR	273	0.902007	0.830934
F661	661	Australia	140.219	-34.2934	113091	1	0	2016	10	1	2016	10	16	News			Heavy Rain	1	15	2016	10	HR	134	6.60825	5.08053
F662	662	Tanzania	35.5048	-4.76168	182022	1	400	2016	1	14	2016	1	29	News			Heavy Rain	1	15	2016	1	HR	38	2.98187	1.00958
F663	663	India	79.6967	18.4473	376261	42	0	2014	10	12	2014	10	27	News			Tropical Storm Hudhug	1.5	15	2014	10	TC	204	3.21852	5.05327
F664	664	Dominican Republic	-69.754	19.0682	13399.5	0	4000	2014	8	20	2014	9	4	News			Tropical Storm Cristobal	1	15	2014	8	TC	213	4.86489	1.57567
F665	665	India	76.6135	32.7135	131743	5748	75000	2013	6	12	2013	6	27	News			Monsoonal Rain	1.5	15	2013	6	MR	112	4.22223	3.75534
F666	666	Somalia	43.6553	2.16964	243476	7	50000	2013	5	1	2013	5	16	News			Heavy Rain	2	15	2013	5	HR	105	1.51905	1.3469
F667	667	Fiji	178.076	-17.784	4927.68	8	3500	2012	1	22	2012	2	6	News			Heavy Rain	1.5	15	2012	1	HR	52	9.02398	1.8329
F668	668	Malaysia	102.77	2.65259	36529.6	0	24000	2011	2	1	2011	2	16	News			Heavy Rain	1	15	2011	2	HR	12	1.1173	0.706259
F669	669	Lesotho	28.0783	-29.5025	19634.4	26	5000	2011	2	1	2011	2	16	News			Heavy Rain	1	15	2011	2	HR	260	6.00319	6.41648
F670	670	China	99.9857	37.8435	442536	65	180	2010	7	27	2010	8	11	News			Torrential Rain	1.5	15	2010	7	HR	3	5.55359	4.79109
F671	671	Sri Lanka	80.5904	6.83965	19207.9	20	75000	2010	5	8	2010	5	23	0			Heavy Rain	1	15	2010	5	HR	30	1.81502	0.973764
F672	672	Pakistan	73.3855	35.5882	6706.99	0	0	2010	5	8	2010	5	23	0			Heavy Rain	1	15	2010	5	HR	196	4.3896	3.32591
F673	673	Kazakhstan	79.2127	45.0791	323847	43	5000	2010	3	11	2010	3	26	0			Heavy Rain Snowmelt Dam B	2	15	2010	3	HR+SM	225	6.66412	7.69027
F674	674	Philippines	121.422	17.5757	34498.8	438	40000	2009	10	2	2009	10	17	0			Typhoon Parma	2	15	2009	10	TC	199	1.45485	3.46186
F675	675	Bolivia	-62.618	-18.7599	167874	0	0	2009	2	1	2009	2	16	News			Heavy Rain	1	15	2009	2	HR	180	6.17024	5.91696
F676	676	Malaysia	101.098	6.64146	76573.8	0	0	2008	12	28	2009	1	12	News			Tropical Storm Charlotte; Monsoon r	1.5	15	2008	12	TC	216	1.10968	0.898889
F677	677	India	91.5452	25.1835	350564	176	1600000	2008	6	7	2008	6	22	News			Heavy Rain	2	15	2008	6	HR	35	1.63529	2.25021
F678	678	Bulgaria	24.5016	42.5232	34006	2	0	2007	5	22	2007	6	6	News			Heavy rain	1	15	2007	5	HR	123	1.89494	2.23055
F679	679	El Salvador	-89.5951	13.9797	211257	2000	250000	2005	10	1	2005	10	16	News			Tropical cyclone	2	15	2005	10	TC	290	2.01898	3.41139
F680	680	Colombia	-72.9646	7.58834	43716.6	95	70000	2005	2	11	2005	2	26	News			Heavy rain	1	15	2005	2	HR	31	2.17969	1.46
F681	681	Mozambique	35.7074	-18.154	24295.6	0	0	2005	1	25	2005	2	9	News			Heavy rain	1	15	2005	1	HR	19	4.50439	5.8335
F682	682	Russia	42.3946	63.5313	345304	0	1600	2003	5	1	2003	5	16	News			Snowmelt	1	15	2003	5	SM	32	0	0
F683	683	Trinidad	-61.2638	10.6068	884.881	3	300	2002	11	5	2002	11	20	News			Tropical cyclone	1	15	2002	11	TC	262	2.3402	4.32224
F684	684	Yemen	50.0785	15.1966	19471.3	28	0	2002	8	22	2002	9	6	News			Heavy rain	1	15	2002	8	HR	146	3.0994	4.91559
F685	685	Russia	67.2446	58.0454	191208	0	6000	2002	4	22	2002	5	7	News			Snowmelt	1	15	2002	4	SM	94	7.44167	6.51359
F686	686	Austria	14.4178	48.2703	2640.21	1	10	2002	3	21	2002	4	5	News			Heavy rain	1	15	2002	3	HR	119	4.52662	5.38653
F687	687	Ethiopia	37.2616	7.53523	176121	7	27400	2021	4	26	2021	5	10	FloodList			Heavy Rain	1.5	14	2021	4	HR	142	4.22907	5.30109
F688	688	Peru	-74.4553	-3.02046	252707	0	0	2021	4	1	2021	4	15	FloodList			Heavy Rain	1	14	2021	4	HR	18	5.5751	5.32195
F689	689	Zambia	31.15	-13.8712	51482.9	0	1500	2019	12	25	2020	1	8	FloodList			Heavy Rain	1.5	14	2019	12	HR	50	5.15665	4.83605
F690	690	Malawi	33.5996	-13.6739	7076.28	0	0	2019	12	25	2020	1	8	FloodList			Heavy Rain	1.5	14	2019	12	HR	50	5.15665	4.83605
F691	691	Togo	1.7547	8.06093	64158.1	0	0	2019	10	23	2019	11	6	FloodList			Heavy Rain	1.5	14	2019	10	HR	102	1.60323	2.30646
F692	692	Cameroon	14.6213	12.1578	10557.5	0	0	2019	10	1	2019	10	15	FloodList			Heavy Rain	1	14	2019	10	HR	101	2.25321	5.72136
F693	693	Greece	26.6714	41.5317	12826.2	0	0	2018	3	25	2018	4	8	FloodList			Heavy Rain	1.5	14	2018	3	HR	293	2.28551	1.70055
F694	694	India	88.0848	22.9061	43809.4	39	47000	2017	7	27	2017	8	10	News			Monsoonal Rain	1	14	2017	7	MR	173	2.04375	2.25567
F695	695	Malawi	33.8718	-10.3642	24405.8	4	0	2017	4	4	2017	4	18	News			Heavy Rain	1	14	2017	4	HR	50	5.15665	4.83605
F696	696	South Africa	30.5561	-27.2717	226180	3	0	2017	2	17	2017	3	3	News			Cyclone Dineo and heavy rain	1	14	2017	2	TC	274	5.94591	6.07535
F697	697	Honduras	-85.3672	15.5805	13364.2	7	400	2017	1	7	2017	1	21	News			Heavy Rain	1	14	2017	1	HR	265	3.63515	2.44469
F698	698	Brazil	-43.229	-22.5227	53196.4	0	500	2016	1	15	2016	1	29	News			Heavy Rain	1	14	2016	1	HR	126	9.82628	11.1372
F699	699	Australia	152.121	-30.3571	66654.9	0	0	2015	12	23	2016	1	6	News			Heavy Rain	1	14	2015	12	HR	150	5.50908	4.78356
F700	700	Uruguay,	-53.5718	-29.9568	392899	0	10000	2015	10	14	2015	10	28	News			Heavy Rain	2	14	2015	10	HR	295	5.61677	3.21077
F701	701	Tanzania	36.8905	-5.06017	194129	12	5000	2015	5	7	2015	5	21	News			Heavy Rain	1.5	14	2015	5	HR	157	2.27719	3.48585
F702	702	Chile	-68.888	-22.3617	154773	27	2514	2015	3	25	2015	4	8	News			Heavy Rain	2	14	2015	3	HR	34	5.91013	6.77553
F703	703	Angola	13.6811	-8.81664	10252.8	0	1000	2015	3	9	2015	3	23	News			Torrential Rain	1.5	14	2015	3	HR	227	4.70047	8.29192
F704	704	Angola	13.879	-12.1145	12133.3	60	1000	2015	3	9	2015	3	23	News			Torrential Rain	1.5	14	2015	3	HR	227	4.70047	8.29192
F705	705	Romania	24.494	44.0617	87430.7	0	640	2014	4	17	2014	5	1	News			Torrential Rain	1.5	14	2014	4	HR	123	1.89494	2.23055
F706	706	Mozambique	31.5459	-24.4459	481908	4	20000	2014	2	24	2014	3	10	News			Heavy Rain	1	14	2014	2	HR	274	5.94591	6.07535
F707	707	Thailand	101.694	13.0819	312091	42	982799	2013	9	30	2013	10	14	News			Monsoonal Rain	1.5	14	2013	9	MR	41	2.47095	2.56804
F708	708	Pakistan	69.1065	28.7404	462763	70	12000	2013	8	7	2013	8	21	News			Monsoon Rain, began with #4078	1.5	14	2013	8	MR	209	5.27984	4.05959
F709	709	Argentina	-59.6252	-27.5025	377213	6	10000	2012	11	20	2012	12	4	News			Heavy Rain	1.5	14	2012	11	HR	21	4.6665	5.64656
F710	710	Thailand	99.6405	17.0909	44011.3	0	3000	2012	9	12	2012	9	26	News			Monsoonal Rain	1	14	2012	9	MR	203	3.70294	3.42191
F711	711	Chile	-69.408	-52.8256	88870.6	0	1000	2012	3	1	2012	3	15	News			Heavy Rain	1.5	14	2012	3	HR	106	4.9824	8.80432
F712	712	Russia	134.953	48.8518	189593	0	120	2011	6	15	2011	6	29	News			Heavy Rain	1	14	2011	6	HR	27	9.60195	10.1228
F713	713	Greece	21.4697	40.1067	27315.3	1	0	2010	12	3	2010	12	17	News			Torrential Rain	1	14	2010	12	HR	7	2.64634	1.96787
F714	714	Australia	143.325	-38.07	7093.05	0	10000	2010	9	1	2010	9	15	News			Heavy Rain	2	14	2010	9	HR	186	3.53147	2.16712
F715	715	China	113.171	28.0056	575176	600	2400000	2010	7	1	2010	7	15	0			Torrential Rain	1	14	2010	7	HR	57	3.34908	3.2192
F716	716	USA	-78.1191	41.3644	1.01518e+06	0	0	2010	3	10	2010	3	24	0			Heavy Rain Snowmelt Dam B	1	14	2010	3	HR+SM	87	2.96408	4.81866
F717	717	South Africa	30.8028	-29.4144	56344.4	1	20000	2009	2	23	2009	3	9	News			Heavy Rain	1.5	14	2009	2	HR	260	6.00319	6.41648
F718	718	Canada	-77.4679	44.4621	22895.9	0	400	2008	4	10	2008	4	24	News			Snowmelt	1.5	14	2008	4	SM	87	2.96408	4.81866
F719	719	Brazil	-47.8777	-24.4957	23022.7	4	15000	2008	1	12	2008	1	26	News			Heavy rain	1	14	2008	1	HR	147	4.62703	3.43601
F720	720	Zimbabwe	31.242	-20.7845	100497	24	2000	2007	12	19	2008	1	2	News			Heavy rain	1	14	2007	12	HR	91	4.07769	6.4392
F721	721	Papua New Guinea	149.222	-9.03235	12652.2	170	13000	2007	11	12	2007	11	26	News			Tropical cyclone	1	14	2007	11	TC	92	11.3881	4.80799
F722	722	Costa Rica	-85.4379	10.984	82170.1	37	10000	2007	10	12	2007	10	26	News			Heavy rain	1	14	2007	10	HR	181	2.73762	3.15799
F723	723	Cambodia	105.882	13.2799	61577.3	2	19000	2007	8	10	2007	8	24	News			Monsoonal rain	1.5	14	2007	8	MR	82	2.35192	3.52872
F724	724	Vietnam	108.198	12.3429	98228.2	74	10000	2007	8	3	2007	8	17	News			Heavy rain	1.5	14	2007	8	HR	240	1.24268	1.94266
F725	725	Nigeria	3.29858	6.958	5268.18	6	5000	2007	8	1	2007	8	15	News			Heavy rain	1	14	2007	8	HR	90	2.06512	2.24706
F726	726	Australia	131.919	-13.6718	184731	2	90	2007	3	2	2007	3	16	News			Tropical cyclone	1.5	14	2007	3	TC	243	3.9837	7.84976
F727	727	Rwanda	29.4784	-1.73364	1342.82	10	500	2007	2	2	2007	2	16	News			Heavy rain	1	14	2007	2	HR	226	1.4313	1.73802
F728	728	Philippines	125.217	7.71183	44621.6	6	24508	2007	1	10	2007	1	24	News			Heavy rain	1	14	2007	1	HR	284	4.09678	5.84297
F729	729	Congo Republic	15.4301	-4.23574	1223.99	7	6000	2006	11	4	2006	11	18	News			Heavy rain	1	14	2006	11	HR	227	4.70047	8.29192
F730	730	Romania	26.329	43.8535	72209.4	23	7000	2005	7	2	2005	7	16	News			Heavy rain	1	14	2005	7	HR	5	1.85409	1.65235
F731	731	Australia	150.13	-29.1368	80551.8	3	150	2004	12	8	2004	12	22	News			Heavy rain	1	14	2004	12	HR	150	5.50908	4.78356
F732	732	USA	-97.4818	29.9969	107063	3	600	2004	11	15	2004	11	29	News			Heavy rain	1	14	2004	11	HR	202	3.93703	3.15749
F733	733	Slovakia	21.158	48.9664	16222.5	2	1175	2004	7	27	2004	8	10	News			Heavy rain	2	14	2004	7	HR	144	4.46422	8.19423
F734	734	China	114.77	33.4219	52796.9	0	150000	2004	7	16	2004	7	30	News			Heavy rain	1	14	2004	7	HR	211	6.965	5.81844
F735	735	Philippines	121.41	17.5033	84821.8	54	385000	2004	6	29	2004	7	13	News			Tropical cyclone	2	14	2004	6	TC	199	1.45485	3.46186
F736	736	USA	-97.9994	48.162	30761.9	0	1000	2004	3	28	2004	4	11	News			Rain and snowmelt	2	14	2004	3	HR+SM	233	7.26258	5.25231
F737	737	Mozambique	34.5575	-19.1865	3374.3	0	100	2004	3	5	2004	3	19	News			Heavy rain	1	14	2004	3	HR	19	4.50439	5.8335
F738	738	Philippines	125.744	8.22929	20373	7	20000	2004	2	11	2004	2	25	News			Heavy rain	1	14	2004	2	HR	284	4.09678	5.84297
F739	739	Bangladesh	91.9327	21.9239	4231	55	20000	2003	6	19	2003	7	3	News			Monsoonal rain	1	14	2003	6	MR	45	1.99194	2.04137
F740	740	Angola	18.0146	-10.4392	115312	0	0	2003	2	6	2003	2	20	News			Heavy rain	1	14	2003	2	HR	227	4.70047	8.29192
F741	741	Indonesia	97.4355	3.11309	17006.9	12	117000	2002	11	19	2002	12	3	News			Heavy rain	2	14	2002	11	HR	154	2.24164	0.958241
F742	742	Peru	-70.1647	-15.77	13766.5	13	500	2002	3	17	2002	3	31	News			Heavy rain	1	14	2002	3	HR	201	5.12595	4.66599
F743	743	Albania	19.8175	42.031	6550.71	0	35	2021	2	1	2021	2	14	FloodList			Heavy Rain	1	13	2021	2	HR	174	2.26939	2.9922
F744	744	Venezuela	-70.3973	9.02691	160618	5	300	2020	11	10	2020	11	23	FloodList			Heavy Rain	1.5	13	2020	11	HR	287	2.05371	2.88533
F745	745	Colombia	-75.2965	3.46299	259423	5	660	2020	7	5	2020	7	18	FloodList			Heavy Rain	1.5	13	2020	7	HR	85	2.42486	1.84685
F746	746	Ukraine	23.628	49.2688	33791.2	3	775	2020	6	22	2020	7	5	FloodList			Heavy Rain	1.5	13	2020	6	HR	268	2.85229	4.93044
F747	747	Afghanistan	65.6424	33.826	220552	11	1200	2020	3	21	2020	4	3	FloodList			Heavy Rain	1.5	13	2020	3	HR	29	4.38754	4.48955
F748	748	Zambia	29.9623	-10.2504	101083	0	0	2020	3	4	2020	3	17	FloodLIst			Heavy Rain	1.5	13	2020	3	HR	50	5.15665	4.83605
F749	749	Mozambique	38.8699	-12.5865	119825	5	8500	2019	12	26	2020	1	8	FloodList			Heavy Rain	1.5	13	2019	12	HR	95	5.76185	3.05937
F750	750	Nigeria	9.42519	12.7565	1.0484e+06	57	50000	2019	9	1	2019	9	14	FloodList			Heavy Rain	1.5	13	2019	9	HR	81	2.0032	0.946474
F751	751	Uruguay	-55.9719	-32.7446	38380.5	0	5400	2019	6	11	2019	6	24	FloodList			Heavy Rain	1.5	13	2019	6	HR	77	2.89499	3.95324
F752	752	North Korea	126.573	38.5309	25734.4	76	58000	2018	8	24	2018	9	6	FloodList			Heavy Rain and Tropical Storm Soul	1.5	13	2018	8	HR	40	3.1525	7.68504
F753	753	Afghanistan	68.2157	34.9404	184397	72	4000	2018	5	9	2018	5	22	FloodList			Torrential Rain	1.5	13	2018	5	HR	39	3.81025	3.78999
F754	754	Angola	16.007	-11.2471	462991	8	3000	2018	3	1	2018	3	14	FloodList			Heavy Rain	1.5	13	2018	3	HR	227	4.70047	8.29192
F755	755	Malawi	33.847	-10.3514	25660.4	1	300	2018	2	1	2018	2	14	FloodList			Heavy Rain	1	13	2018	2	HR	50	5.15665	4.83605
F756	756	China	113.645	29.6123	283444	8	20000	2017	9	24	2017	10	7	News			Heavy Rain	1.5	13	2017	9	HR	57	3.34908	3.2192
F757	757	Namibia	17.0462	-20.5698	248928	0	0	2017	3	9	2017	3	22	News			Heavy Rain	1	13	2017	3	HR	56	2.75388	9.42944
F758	758	Costa Rica	-85.1445	11.067	69966	4000	13	2016	11	24	2016	12	7	News			Tropical Storm Otto	1.5	13	2016	11	TC	181	2.73762	3.15799
F759	759	Bhutan	90.5344	27.1694	17884.1	4	0	2016	7	21	2016	8	3	News			Monsoonal Rain	1.5	13	2016	7	MR	62	0.747222	0.330021
F760	760	Albania	19.9659	41.2871	11409.7	1	300	2015	11	21	2015	12	4	News			Heavy Rain	1	13	2015	11	HR	174	2.26939	2.9922
F761	761	Somalia	45.4022	4.70359	438557	0	0	2015	10	15	2015	10	28	News			Heavy Rain	1	13	2015	10	HR	139	2.48045	2.00729
F762	762	Ghana	-0.546442	7.38005	266950	150	5300	2015	6	2	2015	6	15	News			Torrential Rain	1.5	13	2015	6	HR	79	0.6138	2.1575
F763	763	USA	-86.2332	37.0268	56870.1	0	0	2015	3	10	2015	3	23	News			Heavy Rain	1.5	13	2015	3	HR	182	3.15566	3.98181
F764	764	Nepal	84.6207	28.4737	11578.8	16	2400	2014	7	1	2014	7	14	News			Torrential Rain	1.5	13	2014	7	HR	13	1.42962	1.01781
F765	765	Tanzania	38.9689	-7.19301	18498.4	41	0	2014	4	18	2014	5	1	News			Torrential Rain	1.5	13	2014	4	HR	137	1.06657	3.95061
F766	766	Paraguay	-57.5833	-25.2205	6829.57	0	2000	2014	2	25	2014	3	10	News			Heavy Rain	1	13	2014	2	HR	14	5.72519	8.72125
F767	767	USA	-86.7899	37.5597	16069.9	5	0	2013	12	22	2014	1	4	News			Heavy Rain	1	13	2013	12	HR	182	3.15566	3.98181
F768	768	Burma/Myanmar	98.1556	18.3122	125251	1	34000	2013	7	25	2013	8	7	News			Heavy Rain	1.5	13	2013	7	HR	203	3.70294	3.42191
F769	769	Nigeria	4.47296	8.73715	20013.5	20	3000	2011	8	26	2011	9	8	News			Torrential Rain	1.5	13	2011	8	HR	90	2.06512	2.24706
F770	770	South Korea	126.872	37.8507	17840.8	53	29000	2011	7	27	2011	8	9	News			Heavy Rain	2	13	2011	7	HR	40	3.1525	7.68504
F771	771	Sri Lanka	80.5342	8.51316	19891.5	14	250000	2011	2	1	2011	2	14	News			Heavy Rain	1.5	13	2011	2	HR	176	0.541368	0.920015
F772	772	Sri Lanka	81.2522	7.60326	22133.3	23	325000	2011	1	5	2011	1	18	News			Monsoon Rain	2	13	2011	1	MR	16	1.45148	0.425701
F773	773	Mexico	-100.55	25.5767	68346.6	0	0	2010	7	1	2010	7	14	0			Heavy Rain	1.5	13	2010	7	HR	249	4.13689	4.29037
F774	774	Hungary	19.7971	49.6716	174970	0	3000	2010	5	29	2010	6	11	0			Heavy Rain	1	13	2010	5	HR	144	4.46422	8.19423
F775	775	Russia	130.54	60.5005	595263	0	700	2008	5	12	2008	5	25	News			Ice jam/break-up	1	13	2008	5	Ice Jam/break-up	162	5.91973	7.65863
F776	776	Kenya	37.6723	2.82691	21278.7	2	10000	2008	3	20	2008	4	2	News			Heavy rain	1	13	2008	3	HR	261	1.31069	0.994705
F777	777	Australia	149.539	-22.4647	44348.7	2	1000	2008	2	13	2008	2	26	News			Heavy rain	2	13	2008	2	HR	257	4.84973	5.51797
F778	778	Bolivia	-65.3015	-17.6622	972454	8	20000	2007	12	15	2007	12	28	News			Heavy rain	1	13	2007	12	HR	180	6.17024	5.91696
F779	779	Dominican Republic	-70.3776	18.8777	89895.5	142	94000	2007	10	28	2007	11	10	News			Tropical cyclone	1	13	2007	10	TC	213	4.86489	1.57567
F780	780	Indonesia	97.2224	3.51752	45794.1	0	3300	2007	10	18	2007	10	31	News			Heavy rain	1	13	2007	10	HR	78	1.76734	1.20761
F781	781	Vietnam	106.903	17.0656	60980.7	96	30000	2007	9	29	2007	10	12	News			Tropical cyclone	1.5	13	2007	9	TC	86	1.90593	1.66137
F782	782	Indonesia	128.141	-0.641493	1275.81	0	3000	2007	7	28	2007	8	10	News			Heavy rain	1	13	2007	7	HR	20	13.0266	9.16371
F783	783	Indonesia	121.488	-1.73966	4610.17	107	20000	2007	7	17	2007	7	30	News			Heavy rain	1	13	2007	7	HR	20	13.0266	9.16371
F784	784	India	81.8601	20.0539	248439	29	50000	2007	6	30	2007	7	13	News			Monsoonal rain	1	13	2007	6	MR	288	2.59697	4.54456
F785	785	Bangladesh	91.9535	22.3975	77805.5	126	80000	2007	6	11	2007	6	24	News			Monsoonal rain	1	13	2007	6	MR	45	1.99194	2.04137
F786	786	Indonesia	97.5048	4.47458	16206.3	193	400000	2006	12	22	2007	1	4	News			Heavy rain	1	13	2006	12	HR	78	1.76734	1.20761
F787	787	USA	-120.675	37.6911	44107.1	1	600	2006	4	4	2006	4	17	News			Heavy rain	1	13	2006	4	HR	207	6.78213	7.06152
F788	788	USA	-157.97	21.494	3020.97	0	0	2006	2	21	2006	3	6	News			Heavy rain	1	13	2006	2	HR	285	18.0446	8.31226
F789	789	India	80.1999	24.1288	55740.2	62	49000	2005	7	2	2005	7	15	News			Monsoonal rain	1	13	2005	7	MR	98	6.4828	4.93865
F790	790	Madagascar	48.2834	-17.7598	16367.4	25	8300	2005	3	2	2005	3	15	News			Heavy rain	1	13	2005	3	HR	135	12.8814	6.71678
F791	791	USA	-89.5703	33.963	263934	0	0	2004	12	7	2004	12	20	News			Heavy rain	1	13	2004	12	HR	140	4.94262	3.61144
F792	792	Jamaica	-83.2347	34.6172	363511	100	20000	2004	9	8	2004	9	21	News			Tropical cyclone	2	13	2004	9	TC	60	4.3477	2.20873
F793	793	Philippines	124.577	7.02107	2439.38	0	80000	2004	7	31	2004	8	13	News			Heavy rain	1	13	2004	7	HR	284	4.09678	5.84297
F794	794	China	110.829	27.8758	86024	2	135000	2004	7	17	2004	7	30	News			Heavy rain	2	13	2004	7	HR	244	4.40423	3.53403
F795	795	China	110.433	24.0014	156996	24	82000	2004	7	14	2004	7	27	News			Heavy rain	1	13	2004	7	HR	289	3.0254	2.88969
F796	796	Ethiopia	41.0562	10.9021	53538	2	7000	2003	7	19	2003	8	1	News			Heavy rain	1	13	2003	7	HR	184	2.65804	2.41698
F797	797	China	110.741	30.9182	9132.34	0	0	2003	6	1	2003	6	14	News			Dam/Levy, break or release	1	13	2003	6	Others	171	6.95257	4.51377
F798	798	Ukraine	33.3194	48.241	220029	0	130	2003	3	22	2003	4	4	News			Snow Melt	1	13	2003	3	SM	116	3.25809	2.05914
F799	799	Mozambique	39.834	-12.9125	88563.6	32	400000	2003	2	4	2003	2	17	News			Heavy rain	1	13	2003	2	HR	95	5.76185	3.05937
F800	800	Peru	-69.31	-15.8735	65370.9	6	34000	2003	1	28	2003	2	10	News			Heavy rain	1	13	2003	1	HR	201	5.12595	4.66599
F801	801	Peru	-72.102	-13.2385	36369	12	0	2003	1	28	2003	2	10	News			Heavy rain	1	13	2003	1	HR	201	5.12595	4.66599
F802	802	Madagascar	46.8211	-20.9917	189697	16	25000	2003	1	18	2003	1	31	News			Heavy rain	1	13	2003	1	HR	135	12.8814	6.71678
F803	803	Somalia	42.3967	1.42576	65263	0	0	2002	11	8	2002	11	21	News			Heavy rain	1	13	2002	11	HR	105	1.51905	1.3469
F804	804	USA	-96.0297	29.6511	97964.8	0	0	2002	9	6	2002	9	19	News			Heavy rain	1	13	2002	9	HR	202	3.93703	3.15749
F805	805	Philippines	120.563	15.3403	20604.5	61	25000	2002	7	6	2002	7	19	News			Monsoonal rain	1	13	2002	7	MR	199	1.45485	3.46186
F806	806	China	115.253	29.6633	598179	0	0	2002	6	30	2002	7	13	News			Heavy rain	1	13	2002	6	HR	57	3.34908	3.2192
F807	807	Nicaragua	-86.7391	13.2851	79027.3	30	9000	2002	5	23	2002	6	5	News			Heavy rain	1	13	2002	5	HR	265	3.63515	2.44469
F808	808	USA	-93.1366	31.4521	90600.7	0	250	2021	5	16	2021	5	28	FloodList			Heavy Rain	2	12	2021	5	HR	118	4.00845	1.96287
F809	809	India	77.3956	9.3497	54040.6	0	843	2021	1	13	2021	1	25	FloodList			Monsoonal Rain	1.5	12	2021	1	MR	248	1.3458	2.10779
F810	810	Namibia	17.6895	-22.2559	367193	0	260	2021	1	1	2021	1	13	FloodList			Heavy Rain	1.5	12	2021	1	HR	56	2.75388	9.42944
F811	811	USA	-83.7588	39.3553	126521	8	30	2020	3	22	2020	4	3	FloodList			Heavy Rain	1.5	12	2020	3	HR	191	3.40103	2.61436
F812	812	United Kingdom	-2.10528	51.984	8038.29	0	100	2019	11	7	2019	11	19	FloodList			Heavy Rain	1	12	2019	11	HR	206	4.34652	3.72624
F813	813	India	94.2459	27.0678	106819	2	1000	2019	10	25	2019	11	6	FloodList			Heavy Rain	1	12	2019	10	HR	89	1.64288	2.7596
F814	814	Iran	54.7553	35.8903	213508	2	0	2019	10	25	2019	11	6	FloodList			Heavy Rain	1.5	12	2019	10	HR	11	7.15231	8.9576
F815	815	Japan	130.866	32.591	32382.2	0	1000000	2019	6	28	2019	7	10	FloodList			Heavy Rain	2	12	2019	6	HR	279	3.39534	3.17372
F816	816	China	114.981	29.0047	364956	0	6351	2019	7	1	2019	7	13	FloodList			Monsoonal Rain	1	12	2019	7	MR	57	3.34908	3.2192
F817	817	USA	-93.3593	41.964	13708.6	1	100	2018	6	20	2018	7	2	FloodList			Heavy Rain	1.5	12	2018	6	HR	6	3.01871	1.45149
F818	818	USA	-77.9936	37.7166	33123	0	0	2018	5	10	2018	5	22	News			Heavy Rain	1.5	12	2018	5	HR	107	2.31991	2.97264
F819	819	Nicaragua	-87.8662	14.2919	322533	5	150	2017	10	27	2017	11	8	News			Heavy Rain	1.5	12	2017	10	HR	265	3.63515	2.44469
F820	820	Australia	139.898	-33.2769	634200	1	280	2016	9	10	2016	9	22	News			Heavy Rain	1.5	12	2016	9	HR	134	6.60825	5.08053
F821	821	USA	-91.8005	29.9879	19554	13	40000	2016	8	14	2016	8	26	News			Heavy Rain	2	12	2016	8	HR	118	4.00845	1.96287
F822	822	Uruguay	-58.2235	-31.1431	518693	1	10000	2016	4	1	2016	4	13	News			Heavy Rain	2	12	2016	4	HR	61	5.63123	5.65278
F823	823	Algeria	-6.95501	28.3337	92984.7	0	3000	2015	10	16	2015	10	28	News			Torrential Rain	1	12	2015	10	HR	175	19.9162	10.7231
F824	824	USA	-80.4927	33.5033	61355.2	15	800	2015	10	1	2015	10	13	News			Heavy Rain, Tropical Storm Joaquin	2	12	2015	10	HR	60	4.3477	2.20873
F825	825	Nigeria	11.5284	9.95267	186816	30	2000	2015	8	30	2015	9	11	News			Heavy Rain	1.5	12	2015	8	HR	149	3.35751	3.23818
F826	826	Malaysia	102.164	4.72508	90680.4	34	215000	2014	12	20	2015	1	1	News			Monsoonal Rain	2	12	2014	12	MR	69	1.38681	0.724034
F827	827	Sri Lanka	80.9834	7.90972	50316.8	39	1000000	2014	12	20	2015	1	1	News			Monsoonal Rain	1.5	12	2014	12	MR	16	1.45148	0.425701
F828	828	South Sudan	31.1747	6.69427	388190	4	140	2014	10	15	2014	10	27	News			Heavy Rain	1	12	2014	10	HR	51	4.49054	1.67299
F829	829	Nicaragua	-87.5693	13.8455	221816	24	33000	2014	10	15	2014	10	27	News			Torrential Rain	1.5	12	2014	10	HR	265	3.63515	2.44469
F830	830	Brazil	-41.9423	-18.9538	314285	45	60000	2013	12	23	2014	1	4	News			Heavy Rain	2	12	2013	12	HR	126	9.82628	11.1372
F831	831	Indonesia	104.265	-2.41871	4201.51	0	1000	2013	2	20	2013	3	4	News			Heavy rain	1.5	12	2013	2	HR	219	3.06329	2.53942
F832	832	Russia	39.2468	44.3289	2432.33	4	1500	2013	2	20	2013	3	4	News			Torrential Rain	1	12	2013	2	HR	230	5.19104	3.0963
F833	833	Japan	130.566	33.424	7922.95	28	3000	2012	7	4	2012	7	16	News			Heavy Rain	2	12	2012	7	HR	279	3.39534	3.17372
F834	834	India	76.7588	10.8365	20807.4	4	500	2011	6	1	2011	6	13	News			Monsoonal Rain	1	12	2011	6	MR	248	1.3458	2.10779
F835	835	Bolivia	-65.5997	-16.4659	122140	3	10000	2011	2	14	2011	2	26	News			Torrential Rain	1.5	12	2011	2	HR	180	6.17024	5.91696
F836	836	Mexico	-87.57	14.4	98327.2	19	0	2010	9	18	2010	9	30	News			Tropical Storm Matthew	2	12	2010	9	TC	265	3.63515	2.44469
F837	837	India	82.845	26.73	38538	88	15000	2010	9	18	2010	9	30	News			Monsoon Rains	1.5	12	2010	9	MR	298	1.2404	1.58213
F838	838	India	92.25	26.235	12555.8	1	30000	2010	9	5	2010	9	17	News			Torrential Rains	1.5	12	2010	9	HR	35	1.63529	2.25021
F839	839	North Korea	125.713	39.5887	51188.8	0	17000	2010	7	27	2010	8	8	News			Torrential Rain	1	12	2010	7	HR	40	3.1525	7.68504
F840	840	Germany	13.9953	51.4677	45883.9	15	3000	2010	7	27	2010	8	8	News			Torrential Rain	1.5	12	2010	7	HR	119	4.52662	5.38653
F841	841	Bangladesh	90.0355	23.9949	24987.3	0	600000	2010	7	1	2010	7	13	0			Monsoonal Rain	1	12	2010	7	MR	190	1.68324	1.43014
F842	842	Bolivia	-63.6012	-17.8267	102221	5	4500	2010	1	1	2010	1	13	0			Heavy Rain	1	12	2010	1	HR	180	6.17024	5.91696
F843	843	Australia	149.058	-30.9508	301379	0	1000	2010	1	1	2010	1	13	0			Heavy Rain, Tropical Cycl	1.5	12	2010	1	HR+TC	150	5.50908	4.78356
F844	844	India	80.7483	27.629	84897.6	14	1000000	2009	8	15	2009	8	27	0			Dam release and Heavy Ra	1	12	2009	8	Others	156	3.20187	2.42672
F845	845	Sri Lanka	80.7993	8.57029	30824.2	61	171000	2008	11	22	2008	12	4	News			Tropical Cyclone	2	12	2008	11	TC	176	0.541368	0.920015
F846	846	USA	-151.02	64.2769	163706	0	0	2008	7	30	2008	8	11	News			heavy rain	2	12	2008	7	HR	212	1.52248	4.3463
F847	847	USA	-88.4442	36.9808	337703	13	0	2008	5	24	2008	6	5	News			Heavy rain	1	12	2008	5	HR	182	3.15566	3.98181
F848	848	USA	-67.3445	46.3538	25489.8	0	2500	2008	4	25	2008	5	7	News			Rain and snowmelt	1.5	12	2008	4	HR+SM	143	7.40155	4.12721
F849	849	Vietnam	107.36	16.3208	35110	70	94000	2007	10	28	2007	11	9	News			Heavy rain	1	12	2007	10	HR	269	1.74087	2.11459
F850	850	India	72.2495	22.0231	398939	225	63000	2007	7	1	2007	7	13	News			Monsoonal rain	1	12	2007	7	MR	179	1.48519	0.809009
F851	851	India	78.1615	14.945	450564	127	200000	2007	6	22	2007	7	4	News			Monsoonal rain	1	12	2007	6	MR	204	3.21852	5.05327
F852	852	USA	-95.2382	40.4342	642776	2	1000	2007	5	6	2007	5	18	News			Heavy rain	1	12	2007	5	HR	36	2.94237	4.00549
F853	853	Malaysia	100.514	5.77177	16296.1	1	1500	2006	10	20	2006	11	1	News			Heavy rain	1	12	2006	10	HR	216	1.10968	0.898889
F854	854	Canada	-103.358	53.536	63265.5	0	1000	2006	4	12	2006	4	24	News			Heavy rain	2	12	2006	4	HR	152	11.0656	7.14885
F855	855	Philippines	120.983	15.301	12975.7	16	8000	2005	9	15	2005	9	27	News			Monsoonal rain	1	12	2005	9	MR	199	1.45485	3.46186
F856	856	India	73.435	17.9836	35551.6	987	160000	2005	7	24	2005	8	5	News			Monsoonal rain	1	12	2005	7	MR	251	2.35265	1.58198
F857	857	Georgia	45.3243	42.0489	14901.1	1	50	2005	6	5	2005	6	17	News			Heavy rain	1	12	2005	6	HR	228	3.79721	4.90407
F858	858	Iraq	46.294	32.9589	260716	0	0	2005	3	13	2005	3	25	News			Heavy rain	1	12	2005	3	HR	136	4.0652	5.72836
F859	859	Sri Lanka	81.3147	7.93818	23455.8	6	200000	2004	12	11	2004	12	23	News			Monsoonal rain	1	12	2004	12	MR	16	1.45148	0.425701
F860	860	Madagascar	49.3672	-14.3938	44233.3	198	216000	2004	3	7	2004	3	19	News			Tropical cyclone	1	12	2004	3	TC	135	12.8814	6.71678
F861	861	New Zealand	175.533	-40.1531	14841.6	2	2500	2004	2	13	2004	2	25	News			Heavy rain	2	12	2004	2	HR	24	2.90086	2.48817
F862	862	Mozambique	32.8681	-25.399	1308.79	2	0	2004	1	25	2004	2	6	News			Heavy rain	1	12	2004	1	HR	274	5.94591	6.07535
F863	863	USA	-85.3878	38.677	167998	2	60	2004	1	4	2004	1	16	News			Heavy rain	1	12	2004	1	HR	191	3.40103	2.61436
F864	864	USA	-99.2055	27.6304	62960.8	0	50	2003	10	12	2003	10	24	News			Heavy rain	2	12	2003	10	HR	249	4.13689	4.29037
F865	865	Argentina	-60.4971	-31.5791	280040	24	161500	2003	4	28	2003	5	10	News			Heavy rain	2	12	2003	4	HR	61	5.63123	5.65278
F866	866	Tajikistan	69.2051	38.043	5014.82	1	6000	2003	4	13	2003	4	25	News			Heavy rain	1	12	2003	4	HR	237	7.62365	5.77072
F867	867	USA	-81.7756	35.1516	269997	0	0	2003	3	19	2003	3	31	News			Heavy rain	1	12	2003	3	HR	60	4.3477	2.20873
F868	868	Indonesia	102.452	-0.112857	27341.2	3	20000	2003	1	25	2003	2	6	News			Heavy rain	1	12	2003	1	HR	15	2.93286	2.00441
F869	869	Russia	43.255	43.9929	224555	117	200000	2002	6	19	2002	7	1	News			Heavy rain	2	12	2002	6	HR	127	3.65531	3.05521
F870	870	Chile	-70.1631	-30.1182	166884	9	50000	2002	5	24	2002	6	5	News			Heavy rain	2	12	2002	5	HR	133	2.59688	9.52635
F871	871	India	82.9876	27.1972	94057	58	1200	2021	9	15	2021	9	26	FloodList			Monsoonal Rain	1.5	11	2021	9	MR	298	1.2404	1.58213
F872	872	Angola	13.78	-9.28778	33667.7	14	8165	2021	4	19	2021	4	30	FloodList			Heavy Rain	1.5	11	2021	4	HR	227	4.70047	8.29192
F873	873	Malaysia	102.164	4.03109	77111.7	20	19500	2021	1	1	2021	1	12	FloodList			Heavy Rain	1.5	11	2021	1	HR	273	0.902007	0.830934
F874	874	Malaysia	101.867	5.48748	27184.4	0	8000	2020	12	17	2020	12	28	FloodList			Monsoonal Rain	1.5	11	2020	12	MR	300	0.895928	0.758787
F875	875	India	94.7779	27.3406	37966.7	30	10000	2020	5	23	2020	6	3	FloodList			Tropical Storm Amphan	2	11	2020	5	TC	113	2.53928	5.99182
F876	876	Pakistan	71.0365	33.3026	116829	33	1200	2020	3	6	2020	3	17	FloodList			Heavy Rain	1.5	11	2020	3	HR	196	4.3896	3.32591
F877	877	Ecuador	-77.9688	-1.23336	68561.6	0	0	2019	2	9	2019	2	20	FloodList			Heavy Rain	1	11	2019	2	HR	18	5.5751	5.32195
F878	878	Malawi	34.3666	-14.9262	60622.1	0	200	2018	3	3	2018	3	14	FloodList			Heavy Rain	1	11	2018	3	HR	50	5.15665	4.83605
F879	879	Bolivia	-64.0135	-14.4053	245648	6	12000	2018	2	10	2018	2	21	News			Heavy Rain	1.5	11	2018	2	HR	180	6.17024	5.91696
F880	880	Mexico	-98.308	23.9167	57674.6	2	800	2017	9	26	2017	10	7	News			Heavy Rain	1.5	11	2017	9	HR	271	3.28165	2.95778
F881	881	USA	-81.6252	28.5942	219533	84	3000	2017	9	8	2017	9	19	News			Tropical Storm Irma	2	11	2017	9	TC	239	4.43206	3.03502
F882	882	China	112.853	25.9426	551385	28	500000	2017	6	22	2017	7	3	News			Monsoonal Rain	1.5	11	2017	6	MR	244	4.40423	3.53403
F883	883	Australia	148.682	-21.975	258486	6	20000	2017	3	28	2017	4	8	News			Tropical Cyclone Debbie	2	11	2017	3	TC	257	4.84973	5.51797
F884	884	Australia	133.489	-21.5215	1.15572e+06	0	100	2016	12	25	2017	1	5	News			Heavy Rain	1.5	11	2016	12	HR	243	3.9837	7.84976
F885	885	Greece	27.3395	38.7051	36417.5	1	0	2016	11	26	2016	12	7	News			Heavy Rain	1	11	2016	11	HR	170	3.57235	2.6405
F886	886	USA	-80.8949	33.0316	138622	920	6000	2016	10	5	2016	10	16	News			Tropical Storm Matthew	2	11	2016	10	TC	60	4.3477	2.20873
F887	887	Thailand	96.8687	26.3474	62208.2	0	0	2016	8	15	2016	8	26	News			Monsoonal Rain	1	11	2016	8	MR	113	2.53928	5.99182
F888	888	India	95.6068	27.464	70517.7	18	3000	2016	4	20	2016	5	1	Flood List			Heavy Rain	1.5	11	2016	4	HR	113	2.53928	5.99182
F889	889	Bolivia	-64.929	-12.843	190581	0	120	2016	2	28	2016	3	10	News			Heavy Rain	1	11	2016	2	HR	180	6.17024	5.91696
F890	890	New Zealand	177.922	-38.6637	837.216	0	0	2015	9	20	2015	10	1	News			Heavy Rain	1	11	2015	9	HR	24	2.90086	2.48817
F891	891	Paraguay	-58.273	-25.0451	28652.7	0	3700	2015	7	25	2015	8	5	News			Heavy Rain	1.5	11	2015	7	HR	14	5.72519	8.72125
F892	892	Vietnam	106.865	20.8137	24336.7	20	3000	2015	7	25	2015	8	5	News			Torrential Rain	2	11	2015	7	HR	297	2.35063	2.02171
F893	893	Brazil	-50.751	-25.5689	690931	3	1000	2015	7	10	2015	7	21	News			Heavy Rain	1	11	2015	7	HR	147	4.62703	3.43601
F894	894	China	110.676	27.9271	145835	0	12000	2015	4	4	2015	4	15	News			Tropical Storm Maysak	1.5	11	2015	4	TC	244	4.40423	3.53403
F895	895	India	76.4058	33.1767	70288	44	2907	2015	3	20	2015	3	31	News			Heavy Rain	1.5	11	2015	3	HR	112	4.22223	3.75534
F896	896	Morocco	-5.61886	31.5566	273694	40	0	2014	11	24	2014	12	5	News			Heavy Rain	2	11	2014	11	HR	175	19.9162	10.7231
F897	897	South Korea	128.392	36.051	35508	5	0	2014	8	24	2014	9	4	News			Torrential Rain	1.5	11	2014	8	HR	40	3.1525	7.68504
F898	898	China	107.508	21.4955	82764.2	46	100000	2014	7	18	2014	7	29	News			Typhoon Rammasun	2	11	2014	7	TC	297	2.35063	2.02171
F899	899	China	113.342	23.2652	45994.3	6	500	2014	5	30	2014	6	10	News			Heavy Rain	1	11	2014	5	HR	160	4.75756	3.08576
F900	900	Oman	57.4276	21.6819	181848	100	0	2013	11	8	2013	11	19	News			Tropical Storm	1.5	11	2013	11	TC	1	7.58348	7.11256
F901	901	Philippines	125.052	11.4452	32477	2000	200000	2013	11	8	2013	11	19	News			Tropical Storm Haiyan/Yolanda	2	11	2013	11	TC	58	6.42574	4.30834
F902	902	Paraguay	-57.6536	-24.146	131223	0	52000	2013	7	4	2013	7	15	News			Heavy Rain	1.5	11	2013	7	HR	14	5.72519	8.72125
F903	903	Somalia	44.8967	4.94456	13754	6	12200	2012	9	22	2012	10	3	News			Heavy Rain	1.5	11	2012	9	HR	139	2.48045	2.00729
F904	904	Sudan	25.5621	13.0931	21720.2	0	1000	2011	8	28	2011	9	8	News			Heavy Rain	1	11	2011	8	HR	286	6.33901	4.84212
F905	905	China	108.111	27.0633	1.34135e+06	6	1600000	2011	7	11	2011	7	22	News			Monsoonal Rain	1.5	11	2011	7	MR	264	6.93096	5.65421
F906	906	Columbia	-74.1581	5.69693	236087	464	0	2011	6	2	2011	6	13	News			Heavy Rain	1.5	11	2011	6	HR	200	2.74233	2.42064
F907	907	Australia	115.135	-24.6815	175962	0	0	2010	12	17	2010	12	28	News			Heavy Rain	1.5	11	2010	12	HR	76	5.57036	7.3029
F908	908	Bangladesh	91.035	24.21	29265.8	15	500000	2010	10	1	2010	10	12	News			Heavy Rain and Storm Surge	1.5	11	2010	10	HR	190	1.68324	1.43014
F909	909	China	111.074	31.5774	1.04949e+06	1100	300000	2010	7	23	2010	8	3	0			Monsoonal Rain	2	11	2010	7	MR	171	6.95257	4.51377
F910	910	Myanmar	94.0105	22.2804	94869.5	60	0	2010	6	15	2010	6	26	0			Monsoonal Rain	1	11	2010	6	MR	138	3.71152	3.36204
F911	911	Bangladesh	89.5099	22.1528	7062.71	104	0	2010	3	27	2010	4	7	0			Heavy Rain	1	11	2010	3	HR	173	2.04375	2.25567
F912	912	Mexico	-91.0498	18.484	44315.3	0	200000	2009	11	1	2009	11	12	0			Heavy Rain	1.5	11	2009	11	HR	46	2.97759	2.50571
F913	913	Ghana	-1.03826	6.20262	77546.6	5	300	2009	7	6	2009	7	17	0			Heavy Rain	1	11	2009	7	HR	250	1.70378	1.2013
F914	914	Indonesia	121.978	0.814144	21570.9	0	0	2009	2	12	2009	2	23	News			Heavy Rain	1	11	2009	2	HR	20	13.0266	9.16371
F915	915	Bosnia and Herzogovina	18.1786	43.5036	20487.5	0	0	2009	2	5	2009	2	16	News			Heavy Rain	1	11	2009	2	HR	231	4.26565	2.19292
F916	916	Dominican Republic	-70.0833	19.2809	15152.5	24	2000	2009	2	1	2009	2	12	News			Heavy Rain	1.5	11	2009	2	HR	213	4.86489	1.57567
F917	917	Australia	120.56	-20.1071	477523	0	0	2009	1	22	2009	2	2	News			Heavy Rain	1	11	2009	1	HR	76	5.57036	7.3029
F918	918	Fiji	178.047	-17.7394	7293.87	9	20000	2008	12	25	2009	1	5	News			Heavy Rain	1	11	2008	12	HR	52	9.02398	1.8329
F919	919	Brazil	-49.3407	-25.0669	103384	117	80000	2008	11	22	2008	12	3	News			Heavy Rain	2	11	2008	11	HR	147	4.62703	3.43601
F920	920	Morocco	-4.77346	33.7318	146721	28	1200	2008	10	23	2008	11	3	News			Torrential Rain	2	11	2008	10	HR	129	7.72241	11.2081
F921	921	Pakistan	72.6347	30.7385	165918	37	90752	2008	8	9	2008	8	20	News			Heavy monsoon rains	1.5	11	2008	8	MR	112	4.22223	3.75534
F922	922	China	114.415	32.5559	533930	0	93000	2008	7	28	2008	8	8	News			Tropical Storm Fung-Wong	2	11	2008	7	TC	211	6.965	5.81844
F923	923	UK	-1.64786	52.9158	55862.3	0	300	2008	1	15	2008	1	26	News			Heavy rain	2	11	2008	1	HR	206	4.34652	3.72624
F924	924	Vietnam	108.44	15.3026	36817.6	55	150000	2007	11	10	2007	11	21	News			Tropical cyclone	1	11	2007	11	TC	269	1.74087	2.11459
F925	925	USA	-94.6379	36.8622	1.21662e+06	26	2800	2007	8	16	2007	8	27	News			Heavy rain	1.5	11	2007	8	HR	36	2.94237	4.00549
F926	926	Papua New Guinea	147.317	-6.69662	2710.34	2	5000	2007	8	10	2007	8	21	News			Heavy rain	1	11	2007	8	HR	92	11.3881	4.80799
F927	927	Afghanistan	70.7315	37.0063	27490.2	36	0	2007	4	23	2007	5	4	News			Heavy rain	1	11	2007	4	HR	237	7.62365	5.77072
F928	928	India	74.2156	33.4819	68107.4	12	2000	2007	3	20	2007	3	31	News			Heavy rain	1	11	2007	3	HR	112	4.22223	3.75534
F929	929	Madagascar	49.9409	-14.8431	131717	80	30000	2007	3	15	2007	3	26	News			Tropical cyclone	1.5	11	2007	3	TC	135	12.8814	6.71678
F930	930	Brazil	-44.0032	-22.4155	210596	59	17000	2007	1	1	2007	1	12	News			Heavy rain	1	11	2007	1	HR	126	9.82628	11.1372
F931	931	Turkey	39.6462	37.643	122345	46	63000	2006	10	27	2006	11	7	News			Heavy rain	2	11	2006	10	HR	120	3.94217	4.04992
F932	932	Kenya	40.005	-3.23915	12731.6	6	2000	2006	10	15	2006	10	26	News			Heavy rain	1	11	2006	10	HR	255	2.78448	1.83572
F933	933	India	73.8842	32.8864	141449	39	3000	2006	8	31	2006	9	11	News			Monsoonal rain	1	11	2006	8	MR	112	4.22223	3.75534
F934	934	USA	-106.391	31.7556	3609.62	1	5000	2006	7	27	2006	8	7	News			Heavy rain	1	11	2006	7	HR	8	6.84514	8.14974
F935	935	China	99.1252	39.4326	16831.9	24	50	2006	7	6	2006	7	17	News			Heavy rain	1	11	2006	7	HR	3	5.55359	4.79109
F936	936	Burundi	29.673	-3.86267	2695.04	1	5000	2006	5	17	2006	5	28	News			Heavy rain	1	11	2006	5	HR	161	3.31563	4.44173
F937	937	USA	-70.7895	43.1639	42911	1	2500	2006	5	11	2006	5	22	News			Heavy rain	2	11	2006	5	HR	236	3.61632	4.02373
F938	938	Canada	-98.249	51.8455	1834.71	0	56	2005	12	5	2005	12	16	News			Ice jam/break-up	2	11	2005	12	Ice Jam/break-up	233	7.26258	5.25231
F939	939	China	111.322	23.5449	226558	200	1500000	2005	6	19	2005	6	30	News			Heavy rain	2	11	2005	6	HR	289	3.0254	2.88969
F940	940	China	108.103	28.7151	679664	160	300000	2005	5	30	2005	6	10	News			Heavy rain	1	11	2005	5	HR	264	6.93096	5.65421
F941	941	Tajikistan	69.2506	37.9689	26479.8	1	0	2005	5	7	2005	5	18	News			Heavy rain	1	11	2005	5	HR	237	7.62365	5.77072
F942	942	China	78.8332	44.8319	220943	1	3000	2005	3	11	2005	3	22	News			Heavy rain	1	11	2005	3	HR	225	6.66412	7.69027
F943	943	India	89.4002	24.6862	161740	210	100000	2004	10	7	2004	10	18	News			Heavy rain	1	11	2004	10	HR	190	1.68324	1.43014
F944	944	New Zealand	176.898	-38.3926	6966.13	2	2850	2004	7	18	2004	7	29	News			Heavy rain	2	11	2004	7	HR	24	2.90086	2.48817
F945	945	Russia	112.632	59.1447	136392	0	500	2004	6	12	2004	6	23	News			Rain and snowmelt	1	11	2004	6	HR+SM	215	16.148	12.757
F946	946	USA	-88.7195	43.4752	28979.1	0	500	2004	6	10	2004	6	21	News			Heavy rain	2	11	2004	6	HR	2	2.4729	3.19693
F947	947	Bosnia-Herzegovina	18.0251	45.289	47165.2	0	0	2004	3	23	2004	4	3	News			Heavy rain	1	11	2004	3	HR	231	4.26565	2.19292
F948	948	Papua New Guinea	145.509	-5.6766	3315.43	2	4000	2004	3	20	2004	3	31	News			Heavy rain	1	11	2004	3	HR	92	11.3881	4.80799
F949	949	Afghanistan	68.9147	36.4378	10284.9	0	400	2003	5	26	2003	6	6	News			Heavy rain	1	11	2003	5	HR	39	3.81025	3.78999
F950	950	Afghanistan	67.3621	36.7476	12949.6	14	2000	2003	3	17	2003	3	28	News			Heavy rain	1	11	2003	3	HR	39	3.81025	3.78999
F951	951	Spain	-1.03538	41.8344	19395.8	0	0	2003	2	27	2003	3	10	News			Heavy rain	1	11	2003	2	HR	166	5.08733	5.89447
F952	952	Mozambique	32.6645	-21.3783	137206	8	8300	2003	3	5	2003	3	16	News			Heavy rain	1	11	2003	3	HR	19	4.50439	5.8335
F953	953	Greece	22.2237	39.6089	35397.9	0	0	2003	1	27	2003	2	7	News			Heavy rain	1	11	2003	1	HR	7	2.64634	1.96787
F954	954	Italy	8.64237	45.8293	29901.9	0	10000	2002	11	22	2002	12	3	News			Heavy rain	1	11	2002	11	HR	197	6.23536	5.57851
F955	955	UK	-6.11673	53.0005	11753.3	1	400	2002	11	14	2002	11	25	News			Heavy rain	2	11	2002	11	HR	194	1.70444	2.40943
F956	956	Algeria	7.15889	35.8591	25336.1	28	500	2002	8	17	2002	8	28	News			Heavy rain	1	11	2002	8	HR	54	4.43363	5.35527
F957	957	Venezuela	-69.3067	7.56526	224944	5	50000	2002	7	20	2002	7	31	News			Heavy rain	1	11	2002	7	HR	132	4.53466	5.08142
F958	958	China	116.52	27.8524	13634.8	24	150000	2002	6	13	2002	6	24	News			Heavy rain	1	11	2002	6	HR	57	3.34908	3.2192
F959	959	Bangladesh	91.52	24.9818	4848.3	0	0	2002	4	18	2002	4	29	News			Dam/Levy, break or release	1	11	2002	4	Others	35	1.63529	2.25021
F960	960	Australia	132.042	-14.1158	10361.1	0	0	2002	2	12	2002	2	23	News			Heavy rain	1	11	2002	2	HR	243	3.9837	7.84976
F961	961	Peru	-73.808	-13.4554	333296	6	20000	2002	2	4	2002	2	15	News			Heavy rain	1	11	2002	2	HR	201	5.12595	4.66599
F962	962	Indonesia	106.855	-6.21263	809.506	0	3000	2002	1	15	2002	1	26	News			Dam/Levy, break or release	1	11	2002	1	Others	121	4.02703	1.37174
F963	963	India	86.229	25.2127	48583.1	12	85000	2021	8	7	2021	8	17	FloodList			Monsoonal Rain	1.5	10	2021	8	MR	242	1.36718	1.78258
F964	964	Venezuela	-70.6819	8.99006	10138.3	0	0	2021	4	20	2021	4	30	FloodList			Heavy Rain	1.5	10	2021	4	HR	287	2.05371	2.88533
F965	965	Mozambique	34.3023	-20.2325	69204.6	0	12000	2021	2	10	2021	2	20	FloodList			Heavy Rain	1	10	2021	2	HR	19	4.50439	5.8335
F966	966	South Africa	29.121	-24.0477	120665	30	0	2021	2	14	2021	2	24	FloodList			Heavy Rain	1.5	10	2021	2	HR	274	5.94591	6.07535
F967	967	USA	-79.9483	35.7337	48932.8	7	0	2020	11	10	2020	11	20	FloodLIst			Tropical Storm Eta	2	10	2020	11	TC	107	2.31991	2.97264
F968	968	Colombia	-74.8759	8.55756	237001	2	2000	2020	11	13	2020	11	23	FloodList			Heavy Rain	1.5	10	2020	11	HR	177	3.09512	3.31337
F969	969	Uzbekistan	55.844	41.2451	84662.2	4	70000	2020	5	1	2020	5	11	NASA-Earth-Observatory			Dam break	2	10	2020	5	Others	11	7.15231	8.9576
F970	970	Indonesia	120.523	-1.3702	34166.5	0	300	2020	3	5	2020	3	15	FloodList			Heavy Rain	1	10	2020	3	HR	20	13.0266	9.16371
F971	971	Burundi	29.987	-3.40766	17373.9	3	1000	2020	2	7	2020	2	17	FloodList			Heavy Rain	1.5	10	2020	2	HR	161	3.31563	4.44173
F972	972	Australia	148.607	-27.4929	816540	1	0	2020	2	7	2020	2	17	FloodList			Heavy Rain	1	10	2020	2	HR	257	4.84973	5.51797
F973	973	Venezuela	-72.2284	9.77189	24680.9	6	2000	2019	10	5	2019	10	15	FloodList			Heavy Rain	1.5	10	2019	10	HR	287	2.05371	2.88533
F974	974	Senegal	-15.5163	15.5202	60942.4	0	4500	2019	9	10	2019	9	20	FloodList			Heavy Rain	1	10	2019	9	HR	65	6.05128	4.34068
F975	975	Kenya	39.9339	3.34308	35197.1	0	1000	2019	10	5	2019	10	15	FloodList			Heavy Rain	1	10	2019	10	HR	238	1.96608	1.81915
F976	976	Brazil	-36.3503	-8.49416	57167.4	8	0	2019	7	22	2019	8	1	FloodLIst			Heavy Rain	1.5	10	2019	7	HR	59	10.0609	9.71989
F977	977	Yemen	43.5712	15.1183	30368.5	12	500	2019	7	30	2019	8	9	FloodList			Torrential Rain	1.5	10	2019	7	HR	115	3.23776	5.28091
F978	978	Romania	26.6531	45.6237	88755	0	260	2019	5	31	2019	6	10	FloodList			Heavy Rain	1	10	2019	5	HR	43	2.28642	2.99832
F979	979	India	75.6883	12.5238	153840	12	34000	2018	7	9	2018	7	19	FloodList			Monsoonal Rain	1.5	10	2018	7	MR	266	1.30762	3.43199
F980	980	Nepal	84.398	28.2382	85852.1	12	100	2018	7	1	2018	7	11	FloodLIst			Monsoonal Rain	1	10	2018	7	MR	13	1.42962	1.01781
F981	981	India	73.783	20.9795	57211.1	20	0	2018	6	22	2018	7	2	FloodList			Monsoonal Rain	1	10	2018	6	MR	83	2.19375	2.10779
F982	982	Burundi	29.987	-3.46966	18675.1	0	2000	2018	1	14	2018	1	24	FloodList			Heavy Rain	1	10	2018	1	HR	161	3.31563	4.44173
F983	983	Sri Lanka	80.637	8.60428	22923.3	0	1700	2017	11	3	2017	11	13	News			Heavy Rain	1	10	2017	11	HR	176	0.541368	0.920015
F984	984	Japan	140.417	39.0201	10724.2	0	20000	2017	7	22	2017	8	1	News			Heavy Rain	1.5	10	2017	7	HR	17	7.92888	8.51128
F985	985	Canada	-74.4058	45.5748	79149.2	0	3641	2017	5	5	2017	5	15	News			Snowmelt and Heavy Rain	1.5	10	2017	5	HR+SM	236	3.61632	4.02373
F986	986	Indonesia	107.162	-7.0293	40253.8	2	400	2017	2	21	2017	3	3	News			Heavy Rain	1	10	2017	2	HR	121	4.02703	1.37174
F987	987	Argentina	-59.8071	-33.7708	445993	1	700	2016	12	26	2017	1	5	News			Heavy Rain	1.5	10	2016	12	HR	61	5.63123	5.65278
F988	988	Egypt	34.7625	24.3954	28260.2	22	0	2016	10	28	2016	11	7	News			Torrential Rain	1.5	10	2016	10	HR	234	2.61043	5.64608
F989	989	Thailand	100.395	14.8667	17187.4	3	100000	2016	10	6	2016	10	16	News			Monsoonal Rain	1.5	10	2016	10	MR	41	2.47095	2.56804
F990	990	Nicaragua	-90.0437	16.0779	69294.3	0	5000	2016	7	9	2016	7	19	News			Torrential Rain	1	10	2016	7	HR	290	2.01898	3.41139
F991	991	Ecuador	-79.7009	-0.786333	69542	7	2300	2016	1	19	2016	1	29	News			Torrential Rain	1.5	10	2016	1	HR	18	5.5751	5.32195
F992	992	Guinea	-13.4378	10.0395	22455.5	4	0	2015	7	26	2015	8	5	News			Heavy Rain	1	10	2015	7	HR	9	3.38986	3.80974
F993	993	Tajikistan	73.2634	37.8142	32595.4	0	1776	2015	5	11	2015	5	21	News			Torrential Rain	1	10	2015	5	HR	237	7.62365	5.77072
F994	994	Kenya	35.1089	0.04848	32934.8	13	6500	2015	4	5	2015	4	15	News			Heavy Rain	1.5	10	2015	4	HR	277	2.42554	2.42898
F995	995	Mexico	-103.43	19.4811	60978.9	0	800	2015	3	13	2015	3	23	News			Heavy Rain	1	10	2015	3	HR	158	2.59807	1.89562
F996	996	Bulgaria	27.7106	41.4579	147617	40	1000	2014	12	4	2014	12	14	News			Heavy Rain	1.5	10	2014	12	HR	293	2.28551	1.70055
F997	997	USA	-98.0111	30.6607	38936.4	4	4800	2013	10	31	2013	11	10	News			Torrential Rain	2	10	2013	10	HR	202	3.93703	3.15749
F998	998	China	104.022	30.4563	419827	200	100000	2013	7	5	2013	7	15	News			Heavy Rain	1.5	10	2013	7	HR	264	6.93096	5.65421
F999	999	Indonesia	98.6181	3.84919	17152.6	0	3000	2013	5	6	2013	5	16	News			Torrential Rain	1	10	2013	5	HR	154	2.24164	0.958241
F1000	1000	Russia	133.329	68.1591	630162	0	390	2013	5	6	2013	5	16	News			Ice Jam and Ice Melt	1	10	2013	5	Ice Jam/break-up	162	5.91973	7.65863
F1001	1001	Australia	144.818	-19.3725	1.02122e+06	6	8000	2013	1	22	2013	2	1	News			Tropical Storm Oswald	1.5	10	2013	1	TC	189	5.55832	5.13496
F1002	1002	USA	-89.346	30.503	83938.2	1	60000	2012	8	28	2012	9	7	News			Hurricane Isaac	1.5	10	2012	8	TC	118	4.00845	1.96287
F1003	1003	Russia	38.5436	44.8644	18552.4	171	24000	2012	7	6	2012	7	16	News			Torrential Rain	2	10	2012	7	HR	230	5.19104	3.0963
F1004	1004	China	106.943	33.4553	2.64379e+06	50	120000	2012	6	22	2012	7	2	News			Monsoonal Rain	1.5	10	2012	6	MR	171	6.95257	4.51377
F1005	1005	USA	-82.4958	28.9635	67995	3	17000	2012	6	22	2012	7	2	News			Tropical Storm Debby	2	10	2012	6	TC	239	4.43206	3.03502
F1006	1006	Australia	152.081	-29.8414	98203.3	0	2000	2011	6	11	2011	6	21	News			Heavy Rain	1	10	2011	6	HR	150	5.50908	4.78356
F1007	1007	Venezuela	-64.7721	7.67716	37648.9	6	0	2011	4	15	2011	4	25	News			Torrential Rain	1	10	2011	4	HR	132	4.53466	5.08142
F1008	1008	Viet Nam	105.3	16.83	11136.6	149	150000	2010	10	2	2010	10	12	News			Torrential Rain	1.5	10	2010	10	HR	86	1.90593	1.66137
F1009	1009	Jamaica	-77.2932	18.1978	6786.59	5	0	2010	9	20	2010	9	30	News			Tropical Storm Nicole	1.5	10	2010	9	TC	49	5.59838	4.52733
F1010	1010	Thailand	100.35	14.445	14080.2	2	0	2010	9	20	2010	9	30	News			Torrential Rain	1.5	10	2010	9	HR	41	2.47095	2.56804
F1011	1011	India	74.7785	30.1895	147437	98	523000	2010	7	5	2010	7	15	0			Monsoonal Rain	1	10	2010	7	MR	112	4.22223	3.75534
F1012	1012	Afghanistan	62.2514	34.3839	65810.9	70	40000	2010	5	4	2010	5	14	0			Torrential Rain	1	10	2010	5	HR	29	4.38754	4.48955
F1013	1013	Ethiopia	45.4942	9.19708	104208	0	16000	2010	3	1	2010	3	11	0			Heavy Rain	1	10	2010	3	HR	110	3.05046	3.49823
F1014	1014	Philippines	125.367	7.6518	36975.2	10	200000	2009	7	25	2009	8	4	0			Torrential Rain	1.5	10	2009	7	HR	284	4.09678	5.84297
F1015	1015	USA	-95.5153	29.6701	6812.65	0	20000	2009	4	17	2009	4	27	News			Heavy Rain	1	10	2009	4	HR	202	3.93703	3.15749
F1016	1016	United Kingdom	-1.27299	52.5048	76952.4	5	10000	2009	2	2	2009	2	12	News			Heavy Rain	1	10	2009	2	HR	206	4.34652	3.72624
F1017	1017	Philippines	122.968	9.897	8472.93	0	2000	2009	2	2	2009	2	12	News			Heavy Rain	1	10	2009	2	HR	58	6.42574	4.30834
F1018	1018	Australia	143.136	-17.1271	776848	28	200000	2009	1	3	2009	1	13	News			Tropical Storm and Heavy Rain	1	10	2009	1	TC	25	6.4636	5.29619
F1019	1019	Vietnam	107.78	15.8682	24811.5	15	22000	2007	10	14	2007	10	24	News			Heavy rain	1	10	2007	10	HR	269	1.74087	2.11459
F1020	1020	Haiti	-76.3962	20.6695	35310.5	45	38000	2007	10	7	2007	10	17	News			Heavy rain	1	10	2007	10	HR	49	5.59838	4.52733
F1021	1021	Thailand	100.339	17.2115	38377.3	0	1000	2007	5	11	2007	5	21	News			Heavy rain	1	10	2007	5	HR	203	3.70294	3.42191
F1022	1022	Haiti	-71.7811	19.4139	4699.06	11	7800	2007	3	20	2007	3	30	News			Heavy rain	1	10	2007	3	HR	292	2.86112	1.32113
F1023	1023	Afghanistan	69.7467	34.0789	63167.3	35	0	2006	7	30	2006	8	9	News			Heavy rain	1	10	2006	7	HR	39	3.81025	3.78999
F1024	1024	China	105.73	28.4708	109600	50	10000	2006	6	28	2006	7	8	News			Heavy rain	1	10	2006	6	HR	264	6.93096	5.65421
F1025	1025	China	118.574	26.7522	76601.1	57	356000	2006	5	30	2006	6	9	News			Monsoonal rain	2	10	2006	5	MR	151	3.57175	4.64052
F1026	1026	Romania	23.3742	44.2513	143715	0	10000	2006	3	13	2006	3	23	News			Snowmelt	2	10	2006	3	SM	123	1.89494	2.23055
F1027	1027	USA	-86.4197	38.254	6790.16	2	0	2006	3	12	2006	3	22	News			Heavy rain	1	10	2006	3	HR	182	3.15566	3.98181
F1028	1028	Indonesia	124.664	1.07274	33830.6	33	17500	2006	2	13	2006	2	23	News			Monsoonal rain	1	10	2006	2	MR	20	13.0266	9.16371
F1029	1029	Philippines	121.817	17.0173	63468.4	4	256641	2006	1	26	2006	2	5	News			Heavy rain	1	10	2006	1	HR	199	1.45485	3.46186
F1030	1030	Mauritania	-11.9832	17.0464	147088	0	3000	2005	9	27	2005	10	7	News			Heavy rain	2	10	2005	9	HR	65	6.05128	4.34068
F1031	1031	China	110.083	19.2402	491950	104	470000	2005	9	26	2005	10	6	News			Tropical cyclone	2	10	2005	9	TC	296	0.310823	0.340186
F1032	1032	Brazil	-45.999	-16.3459	56393.2	9	9000	2005	2	1	2005	2	11	News			Heavy rain	1	10	2005	2	HR	126	9.82628	11.1372
F1033	1033	Madagascar	44.5669	-25.0483	6747.27	17	8000	2005	1	23	2005	2	2	News			Tropical cyclone	1	10	2005	1	TC	276	2.40994	0.042569
F1034	1034	Philippines	123.387	13.4313	14672	61	35000	2004	11	19	2004	11	29	News			Tropical cyclone	1	10	2004	11	TC	58	6.42574	4.30834
F1035	1035	Vietnam	105.869	22.5609	12017.5	36	0	2004	7	18	2004	7	28	News			Heavy rain	1	10	2004	7	HR	297	2.35063	2.02171
F1036	1036	South Korea	127.262	36.715	102889	34	160000	2004	7	15	2004	7	25	News			Monsoonal rain	1	10	2004	7	MR	40	3.1525	7.68504
F1037	1037	Fiji	177.926	-17.7817	9448.2	10	2760	2004	4	8	2004	4	18	News			Tropical cyclone	1	10	2004	4	TC	52	9.02398	1.8329
F1038	1038	Malaysia	103.742	1.62683	32623.1	3	6900	2004	1	24	2004	2	3	News			Heavy rain	1	10	2004	1	HR	88	0.939274	1.18915
F1039	1039	Georgia	47.1348	40.2225	241749	2	20000	2003	4	7	2003	4	17	News			Heavy rain	2	10	2003	4	HR	228	3.79721	4.90407
F1040	1040	Australia	133.126	-14.0855	338862	0	0	2003	3	7	2003	3	17	News			Heavy rain	1	10	2003	3	HR	243	3.9837	7.84976
F1041	1041	Indonesia	107.641	-7.04676	4154.77	0	0	2003	1	30	2003	2	9	News			Heavy rain	1	10	2003	1	HR	121	4.02703	1.37174
F1042	1042	Australia	145.86	-17.2994	1861.91	0	0	2003	1	25	2003	2	4	News			Heavy rain	1	10	2003	1	HR	25	6.4636	5.29619
F1043	1043	Brazil	-43.823	-19.7931	6742.45	44	10000	2003	1	14	2003	1	24	News			Heavy rain	1	10	2003	1	HR	126	9.82628	11.1372
F1044	1044	USA	-122.478	38.9397	44627	6	0	2002	12	14	2002	12	24	News			Heavy rain	1	10	2002	12	HR	207	6.78213	7.06152
F1045	1045	Vietnam	105.175	18.5778	19984.7	76	200000	2002	9	20	2002	9	30	News			Heavy rain	2	10	2002	9	HR	72	0.937875	1.70181
F1046	1046	China	108.51	33.2088	252148	326	300000	2002	6	8	2002	6	18	News			Heavy rain	2	10	2002	6	HR	171	6.95257	4.51377
F1047	1047	Indonesia	106.855	-6.21263	809.506	0	15000	2002	2	13	2002	2	23	News			Heavy rain	1	10	2002	2	HR	121	4.02703	1.37174
F1048	1048	China	0	0	0	5	50000	2021	10	2	2021	10	11	FloodList			Heavy Rain	2	9	2021	10	HR	96	0	0
F1049	1049	China	113.1	34.0247	129685	69	350000	2021	7	20	2021	7	29	FloodList and other media			Torrential Rain	2	9	2021	7	HR	211	6.965	5.81844
F1050	1050	Colombia	-77.7214	2.28697	11140.3	0	0	2021	4	21	2021	4	30	FloodList			Heavy Rain	1.5	9	2021	4	HR	85	2.42486	1.84685
F1051	1051	Paraguay	-57.8276	-23.4087	118548	10	0	2021	1	30	2021	2	8	FloodList			Heavy Rain	1.5	9	2021	1	HR	14	5.72519	8.72125
F1052	1052	Democratic Republic of Congo	15.3892	-4.98025	62297	18	0	2020	12	1	2020	12	10	FloodList			Heavy Rain	1.5	9	2020	12	HR	227	4.70047	8.29192
F1053	1053	Mozambique	34.5159	-20.0095	34213.6	1	0	2020	12	1	2020	12	10	FloodList			Torrential Rain	1	9	2020	12	HR	19	4.50439	5.8335
F1054	1054	Philippines	121.216	15.3273	84651	61	3000	2020	10	24	2020	11	2	FloodList			Tropical Storm Molave	1.5	9	2020	10	TC	199	1.45485	3.46186
F1055	1055	India	79.2266	17.3444	125991	6	2100	2020	10	16	2020	10	25	FloodList			Monsoonal Rain	1.5	9	2020	10	MR	204	3.21852	5.05327
F1056	1056	Angola	15.6605	-10.5036	157818	2	1700	2020	3	8	2020	3	17	FloodList			Heavy Rain	1.5	9	2020	3	HR	227	4.70047	8.29192
F1057	1057	Peru	-71.2386	-14.5764	146372	2	1600	2020	2	9	2020	2	18	FloodList			Heavy Rain	1.5	9	2020	2	HR	201	5.12595	4.66599
F1058	1058	Colombia	-75.2965	7.7648	66443.6	0	8400	2019	10	28	2019	11	6	FloodLIst			Heavy Rain	1.5	9	2019	10	HR	177	3.09512	3.31337
F1059	1059	India	74.3521	25.3928	180234	0	4500	2019	9	13	2019	9	22	FloodList			Monsoonal Rain	1.5	9	2019	9	MR	98	6.4828	4.93865
F1060	1060	Cambodia	105.479	14.5905	146786	7	50000	2019	9	5	2019	9	14	FloodList			Heavy Rain	1.5	9	2019	9	HR	82	2.35192	3.52872
F1061	1061	China	113.175	22.8439	73166.8	7	0	2019	4	11	2019	4	20	FloodList			Heavy Rain	1	9	2019	4	HR	160	4.75756	3.08576
F1062	1062	Philippines	124.99	11.7922	45872	100	80000	2018	12	29	2019	1	7	FloodList			Tropical Storm Usman	1.5	9	2018	12	TC	58	6.42574	4.30834
F1063	1063	Paraguay	-57.0853	-25.3427	97154.2	0	10000	2018	10	29	2018	11	7	FloodList			Heavy Rain	1	9	2018	10	HR	14	5.72519	8.72125
F1064	1064	Italy	12.0233	45.5062	56625.4	11	0	2018	10	27	2018	11	5	FloodList			Heavy Rain	1	9	2018	10	HR	197	6.23536	5.57851
F1065	1065	India	76.6285	31.3414	114348	28	935	2018	9	23	2018	10	2	FloodList			Torrential Rain	1	9	2018	9	HR	112	4.22223	3.75534
F1066	1066	USA	-155.441	19.6689	7451.62	0	50	2018	8	22	2018	8	31	FloodList			Tropical Storm Lane	2	9	2018	8	TC	285	18.0446	8.31226
F1067	1067	Sudan	27.3642	10.7634	210194	0	2500	2018	6	18	2018	6	27	FloodList			Torrential Rain	1	9	2018	6	HR	286	6.33901	4.84212
F1068	1068	Somalia	42.3491	1.03603	163423	5	50000	2018	4	23	2018	5	2	FloodList			Heavy Rain	1	9	2018	4	HR	105	1.51905	1.3469
F1069	1069	Malaysia	113.447	3.13294	74295.7	0	4900	2018	2	3	2018	2	12	FloodList			Heavy Rain	1	9	2018	2	HR	26	7.56566	4.74338
F1070	1070	Paraguay	-57.5988	-25.312	2924.11	0	5000	2018	1	13	2018	1	22	News			Heavy Rain	1	9	2018	1	HR	14	5.72519	8.72125
F1071	1071	India	79.0039	10.489	50536.3	4	4000	2017	10	30	2017	11	8	News			Heavy Rain	1.5	9	2017	10	HR	224	1.85499	2.83824
F1072	1072	Thailand	98.9472	22.6775	20159.2	15	0	2017	8	1	2017	8	10	News			Monsoonal Rain	1	9	2017	8	MR	124	3.28526	3.50522
F1073	1073	Dominican Republic	-69.853	18.9198	24676.7	0	17145	2017	4	23	2017	5	2	News			Torrential Rain	1.5	9	2017	4	HR	213	4.86489	1.57567
F1074	1074	Spain	-1.33823	38.0498	28021.3	0	0	2017	3	13	2017	3	22	News			Torrential Rain	1	9	2017	3	HR	129	7.72241	11.2081
F1075	1075	Australia	150.76	-31.6956	138000	1	0	2017	3	13	2017	3	22	News			Heavy Rain	1	9	2017	3	HR	150	5.50908	4.78356
F1076	1076	Malaysia	102.56	5.12197	20485.8	0	400	2016	11	28	2016	12	7	News			Heavy Rain	1	9	2016	11	HR	69	1.38681	0.724034
F1077	1077	South Africa	32.2882	-27.595	22841.1	7	0	2016	7	25	2016	8	3	News			Heavy Rain	1	9	2016	7	HR	274	5.94591	6.07535
F1078	1078	Ghana	-1.16503	6.41411	74506.4	5	0	2016	6	12	2016	6	21	News			Heavy Rain	1	9	2016	6	HR	250	1.70378	1.2013
F1079	1079	Kenya	38.3442	-4.71451	117235	0	0	2016	4	13	2016	4	22	News			Tropical Storm Fantala	1	9	2016	4	TC	255	2.78448	1.83572
F1080	1080	Ethiopia	41.6907	9.26816	244002	28	2400	2016	4	4	2016	4	13	News			Heavy Rain	1.5	9	2016	4	HR	184	2.65804	2.41698
F1081	1081	Angola	16.0564	-11.5936	277015	30	1544	2016	3	1	2016	3	10	News			Heavy Rain	1	9	2016	3	HR	227	4.70047	8.29192
F1082	1082	Australia	142.05	-21.5756	108576	0	0	2016	1	25	2016	2	3	News			Heavy Rain	1	9	2016	1	HR	189	5.55832	5.13496
F1083	1083	Maldives	73.1892	-0.144295	6371.38	0	0	2015	11	25	2015	12	4	News			Torrential Rain	1.5	9	2015	11	HR	270	0	0
F1084	1084	Qatar	51.885	21.6586	402660	1	0	2015	11	25	2015	12	4	News			Torrential Rain	1	9	2015	11	HR	1	7.58348	7.11256
F1085	1085	Argentina	-59.8071	-35.1086	133853	3	11000	2015	8	10	2015	8	19	News			Heavy Rain	1	9	2015	8	HR	61	5.63123	5.65278
F1086	1086	Philippines	120.796	15.5509	16151.1	4	3000	2015	7	12	2015	7	21	News			Monsoonal Rain	1	9	2015	7	MR	199	1.45485	3.46186
F1087	1087	Argentina	-63.5929	-32.3809	349365	7	700	2015	2	15	2015	2	24	News			Heavy Rain	1.5	9	2015	2	HR	61	5.63123	5.65278
F1088	1088	Palestine	34.4532	31.3378	2861.66	0	300	2014	11	26	2014	12	5	News			Torrential Rain	1.5	9	2014	11	HR	10	3.93713	5.9189
F1089	1089	Thailand	99.5163	8.02409	31653.1	0	1000	2014	11	7	2014	11	16	News			Monsoonal Rain	1	9	2014	11	MR	205	1.09293	1.69944
F1090	1090	Mexico	-98.4317	21.7845	187176	6	4000	2014	10	18	2014	10	27	News			Tropical Storm Trudy	1.5	9	2014	10	TC	271	3.28165	2.95778
F1091	1091	USA	-83.3134	42.5291	11462.3	1	0	2014	8	10	2014	8	19	News			Torrential Rain	2	9	2014	8	HR	263	3.59753	3.51441
F1092	1092	Papua New Gunea	143.399	-6.06802	51770.2	4	0	2014	7	20	2014	7	29	News			Heavy Rain	1.5	9	2014	7	HR	92	11.3881	4.80799
F1093	1093	India	84.1258	20.7752	189576	6	15000	2014	7	20	2014	7	29	News			Monsoonal Rain	1	9	2014	7	MR	125	2.30472	1.39346
F1094	1094	New Zealand	174.068	-35.6989	8581.24	0	0	2014	7	5	2014	7	14	News			Heavy Rain	1	9	2014	7	HR	275	2.3043	2.31558
F1095	1095	Mexico	-94.0274	16.5997	113685	22	25000	2014	6	1	2014	6	10	News			Monsoonal Rain	1.5	9	2014	6	MR	46	2.97759	2.50571
F1096	1096	Iran	57.2544	34.3756	305525	37	440000	2014	6	1	2014	6	10	News			Monsoonal Rain	1.5	9	2014	6	MR	11	7.15231	8.9576
F1097	1097	Saint Vincent	-60.9886	13.9188	830.232	11	0	2013	12	26	2014	1	4	News			Heavy Rain	1	9	2013	12	HR	262	2.3402	4.32224
F1098	1098	USA	-91.6341	37.0898	170079	5	0	2013	5	25	2013	6	3	News			Torrential Rain	1.5	9	2013	5	HR	140	4.94262	3.61144
F1099	1099	USA	-93.3867	41.9211	123500	0	400	2013	5	25	2013	6	3	News			Heavy Rain	1	9	2013	5	HR	6	3.01871	1.45149
F1100	1100	South Sudan	31.2168	6.06426	215663	0	12000	2013	3	25	2013	4	3	News			Heavy Rain	1.5	9	2013	3	HR	51	4.49054	1.67299
F1101	1101	Indonesia	106.73	-6.17945	1746.34	32	46000	2013	1	13	2013	1	22	News			Monsoonal Rain	2	9	2013	1	MR	121	4.02703	1.37174
F1102	1102	Sri Lanka	80.9219	7.59777	26063.4	52	56747	2013	1	8	2013	1	17	News			Heavy Rain	1.5	9	2013	1	HR	16	1.45148	0.425701
F1103	1103	China	107.186	30.3813	56959.9	7	0	2012	9	9	2012	9	18	News			Heavy Rain	1.5	9	2012	9	HR	171	6.95257	4.51377
F1104	1104	Philippines	121.037	15.9469	59723.2	3	13000	2012	7	28	2012	8	6	News			Tropical Storm Saola	1.5	9	2012	7	TC	199	1.45485	3.46186
F1105	1105	Russia	157.95	68.0009	22717.1	0	1000	2012	5	20	2012	5	29	News			Heavy Rain	1.5	9	2012	5	HR	223	1.82085	14.4093
F1106	1106	Uganda	33.3224	1.00099	43315.8	0	3000	2012	5	20	2012	5	29	News			Heavy Rain	1	9	2012	5	HR	172	1.79794	2.65121
F1107	1107	Rwanda	29.3596	-1.40095	43617.5	2	300	2012	4	9	2012	4	18	News			Heavy Rain	1	9	2012	4	HR	226	1.4313	1.73802
F1108	1108	China	109.005	22.248	24302.2	0	132300	2011	10	1	2011	10	10	News			Tropical Storm Nesat	1.5	9	2011	10	TC	289	3.0254	2.88969
F1109	1109	Haiti	-71.9966	18.5965	1115.2	23	250	2011	6	4	2011	6	13	News			Heavy Rain	1	9	2011	6	HR	292	2.86112	1.32113
F1110	1110	Indonesia	137.834	-4.39091	17351.7	18	3000	2011	4	1	2011	4	10	News			Torrential Rain	1.5	9	2011	4	HR	92	11.3881	4.80799
F1111	1111	USA	-120.733	38.8497	355568	0	1000	2010	12	19	2010	12	28	News			Heavy Rain	1.5	9	2010	12	HR	207	6.78213	7.06152
F1112	1112	Panama	-78.5977	8.88357	23750.6	10	2000	2010	12	8	2010	12	17	News			Torrential Rain	1.5	9	2010	12	HR	168	3.2535	0.772092
F1113	1113	Czech Republic	19.644	49.7736	121759	12	0	2010	5	15	2010	5	24	0			Heavy Rain	2	9	2010	5	HR	144	4.46422	8.19423
F1114	1114	Bolivia	-66.4995	-17.4593	292809	0	0	2010	1	27	2010	2	5	0			Heavy Rain	1	9	2010	1	HR	180	6.17024	5.91696
F1115	1115	Albania	20.0828	41.4664	60173.5	0	1500	2010	1	4	2010	1	13	0			Heavy Rain	1.5	9	2010	1	HR	174	2.26939	2.9922
F1116	1116	Brazil	-43.7619	-21.8476	210052	85	2500	2010	1	1	2010	1	10	0			Torrential Rain	2	9	2010	1	HR	126	9.82628	11.1372
F1117	1117	Mexico	-95.3112	18.5257	33561	0	0	2009	9	10	2009	9	19	0			Heavy Rain	2	9	2009	9	HR	280	1.65839	2.44434
F1118	1118	Mexico	-99.25	19.5	34563	0	0	2009	9	1	2009	9	10	0			Heavy Rain	1	9	2009	9	HR	185	2.45158	2.12
F1119	1119	Philippines	121.371	17.2296	36440.7	9	0	2009	9	1	2009	9	10	0			Tropical Storm	2	9	2009	9	TC	199	1.45485	3.46186
F1120	1120	India	94.143	26.8177	72244.8	0	300000	2009	8	18	2009	8	27	0			Monsoon Rain	1	9	2009	8	MR	89	1.64288	2.7596
F1121	1121	China	101.18	30.859	201114	22	0	2009	7	26	2009	8	4	News			Torrential Rain	1	9	2009	7	HR	264	6.93096	5.65421
F1122	1122	China	111.232	25.7563	201150	0	16000	2009	5	19	2009	5	28	News			Heavy Rain	1.5	9	2009	5	HR	244	4.40423	3.53403
F1123	1123	Brazil	-45.432	-3.1864	524373	5	0	2009	4	20	2009	4	29	News			Heavy Rain	1.5	9	2009	4	HR	59	10.0609	9.71989
F1124	1124	Thailand	100.112	7.55485	15654.7	18	50000	2008	12	1	2008	12	10	News			Heavy Rain	2	9	2008	12	HR	205	1.09293	1.69944
F1125	1125	India	94.5503	27.0442	80590.4	900	1000000	2008	8	30	2008	9	8	News			Monsoon Rains	1.5	9	2008	8	MR	89	1.64288	2.7596
F1126	1126	Bangladesh	90.21	25.0288	59248.8	0	600000	2008	8	30	2008	9	8	News			Monsoon Rains	1.5	9	2008	8	MR	190	1.68324	1.43014
F1127	1127	Thailand	103.661	17.3109	219466	130	4000	2008	8	11	2008	8	20	News			Tropical Storm Kammuri; Heavy monso	2	9	2008	8	TC	93	2.34464	2.42405
F1128	1128	Liberia	-10.2126	6.2298	33620.3	0	0	2008	7	11	2008	7	20	News			Heavy Rain	1.5	9	2008	7	HR	9	3.38986	3.80974
F1129	1129	India	90.1201	25.2411	426532	350	70000	2008	7	5	2008	7	14	News			Monsoon Rain	1.5	9	2008	7	MR	190	1.68324	1.43014
F1130	1130	China	105.815	26.6159	144704	64	5000	2008	5	27	2008	6	5	News			Heavy rain	1	9	2008	5	HR	264	6.93096	5.65421
F1131	1131	Malaysia	114.981	4.57525	36069.8	0	2400	2008	3	5	2008	3	14	News			Heavy rain	1	9	2008	3	HR	26	7.56566	4.74338
F1132	1132	Sri Lanka	81.7574	6.90584	1917.83	0	240000	2008	1	7	2008	1	16	News			Heavy rain	1	9	2008	1	HR	30	1.81502	0.973764
F1133	1133	Indonesia	111.333	-7.54216	50689.9	153	50000	2007	12	25	2008	1	3	News			Heavy rain	1.5	9	2007	12	HR	117	8.69917	2.57735
F1134	1134	Australia	148.213	-30.2933	200535	0	0	2007	12	22	2007	12	31	News			Heavy rain	1	9	2007	12	HR	150	5.50908	4.78356
F1135	1135	Malawi	35.2409	-16.8141	1630.54	0	3500	2007	11	18	2007	11	27	News			Heavy rain	1	9	2007	11	HR	19	4.50439	5.8335
F1136	1136	UK	-2.10193	52.072	24651.2	7	2100	2007	7	21	2007	7	30	News			Heavy rain	1.5	9	2007	7	HR	206	4.34652	3.72624
F1137	1137	Afghanistan	71.1407	35.2782	62335.9	113	4000	2007	6	24	2007	7	3	News			Heavy rain	1	9	2007	6	HR	196	4.3896	3.32591
F1138	1138	South Africa	18.5781	-33.3273	9088.14	0	6000	2007	6	7	2007	6	16	News			Heavy rain	1.5	9	2007	6	HR	252	3.40042	1.07878
F1139	1139	Kenya	34.1741	0.424911	1102.54	0	2460	2007	4	21	2007	4	30	News			Heavy rain	1	9	2007	4	HR	172	1.79794	2.65121
F1140	1140	Indonesia	120.757	-8.56674	3222.43	43	11530	2007	3	1	2007	3	10	News			Heavy rain	1	9	2007	3	HR	20	13.0266	9.16371
F1141	1141	Angola	13.3551	-8.87421	1596.31	81	40000	2007	1	17	2007	1	26	News			Heavy rain	1	9	2007	1	HR	227	4.70047	8.29192
F1142	1142	Panama	-78.71	8.90473	17734.7	11	1290	2006	11	21	2006	11	30	News			Heavy rain	1	9	2006	11	HR	168	3.2535	0.772092
F1143	1143	India	79.9324	14.1349	40094.9	47	225000	2006	10	26	2006	11	4	News			Monsoonal rain	1	9	2006	10	MR	204	3.21852	5.05327
F1144	1144	Philippines	107.206	16.6788	69820	260	250000	2006	9	27	2006	10	6	News			Heavy rain	1	9	2006	9	HR	86	1.90593	1.66137
F1145	1145	Uganda	34.2758	1.38446	4902.34	3	1680	2006	8	12	2006	8	21	News			Heavy rain	1	9	2006	8	HR	172	1.79794	2.65121
F1146	1146	Burma	95.0481	18.2265	154656	1	0	2006	7	3	2006	7	12	News			Monsoonal rain	1	9	2006	7	MR	245	1.52714	1.70281
F1147	1147	Georgia	42.8313	42.2677	29216.8	0	600	2006	4	15	2006	4	24	News			Dam/Levy, break or release	1	9	2006	4	Others	127	3.65531	3.05521
F1148	1148	USA	-159.5	22.1481	585.622	7	0	2006	3	14	2006	3	23	News			Dam/Levy, break or release	1	9	2006	3	Others	285	18.0446	8.31226
F1149	1149	Tanzania	32.523	-5.32376	75937.1	1	938	2006	2	3	2006	2	12	News			Heavy rain	1	9	2006	2	HR	38	2.98187	1.00958
F1150	1150	USA	-72.314	43.0798	38291.8	11	3000	2005	10	8	2005	10	17	News			Heavy rain	2	9	2005	10	HR	236	3.61632	4.02373
F1151	1151	Mexico	-98.6578	18.8116	242700	30	10000	2005	8	21	2005	8	30	News			Heavy rain	1	9	2005	8	HR	185	2.45158	2.12
F1152	1152	China	81.8645	39.8858	855820	7	230000	2005	8	5	2005	8	14	News			Heavy rain	1	9	2005	8	HR	225	6.66412	7.69027
F1153	1153	Central African Republic	18.5304	4.40871	1515.96	1	1410	2004	10	24	2004	11	2	News			Heavy rain	1	9	2004	10	HR	229	2.57293	6.10274
F1154	1154	USA	-81.4393	27.6084	308986	16	300	2004	9	5	2004	9	14	News			Tropical cyclone	1	9	2004	9	TC	239	4.43206	3.03502
F1155	1155	Dominican Republic	-71.9034	18.5255	8904.89	3300	13000	2004	5	23	2004	6	1	News			Heavy rain	1	9	2004	5	HR	292	2.86112	1.32113
F1156	1156	Yemen	45.3309	14.3526	10630.5	5	0	2004	1	12	2004	1	21	News			Heavy rain	1	9	2004	1	HR	115	3.23776	5.28091
F1157	1157	Iran	51.4395	29.4666	87835.8	6	8000	2004	1	10	2004	1	19	News			Heavy rain	1	9	2004	1	HR	44	8.20965	7.60334
F1158	1158	France	4.94085	44.8217	86272.3	9	27000	2003	12	1	2003	12	10	News			Heavy rain	2	9	2003	12	HR	166	5.08733	5.89447
F1159	1159	Canada and USA	-122.853	49.5023	70921	4	4000	2003	10	17	2003	10	26	News			Heavy rain	2	9	2003	10	HR	192	10.5467	13.6356
F1160	1160	Mexico	-110.096	23.6058	113991	2	6000	2003	9	22	2003	10	1	News			Tropical Cyclone	1	9	2003	9	TC	8	6.84514	8.14974
F1161	1161	Azerbaijan	47.1515	41.2757	2427.5	1	0	2003	6	5	2003	6	14	News			Heavy rain	1	9	2003	6	HR	228	3.79721	4.90407
F1162	1162	Sri Lanka	80.7878	6.61932	13488	266	300000	2003	5	17	2003	5	26	News			Heavy rain	2	9	2003	5	HR	30	1.81502	0.973764
F1163	1163	USA	-88.0179	37.411	32682	0	0	2003	2	26	2003	3	7	News			Heavy rain	1	9	2003	2	HR	182	3.15566	3.98181
F1164	1164	Australia	124.223	-17.9705	68628.4	0	0	2003	3	2	2003	3	11	News			Heavy rain	1	9	2003	3	HR	217	5.12649	1.78697
F1165	1165	Pakistan	73.7749	34.4037	26796.8	27	0	2003	2	15	2003	2	24	News			Heavy rain	1	9	2003	2	HR	196	4.3896	3.32591
F1166	1166	Australia	118.212	-22.4964	294622	0	0	2003	1	26	2003	2	4	News			Heavy rain	1	9	2003	1	HR	76	5.57036	7.3029
F1167	1167	Uganda	34.0375	0.949211	15002.6	2	2300	2002	11	16	2002	11	25	News			Heavy rain	1	9	2002	11	HR	172	1.79794	2.65121
F1168	1168	Russia	133.885	45.9346	1348.91	0	0	2002	8	28	2002	9	6	News			Heavy rain	1	9	2002	8	HR	27	9.60195	10.1228
F1169	1169	China	111.824	28.0222	130291	53	32000	2002	6	15	2002	6	24	News			Heavy rain	1	9	2002	6	HR	244	4.40423	3.53403
F1170	1170	Columbia	-74.0372	1.78641	369953	17	84000	2002	6	4	2002	6	13	News			Heavy rain	1	9	2002	6	HR	220	1.97171	3.41535
F1171	1171	India	87.961	23.7984	42828.6	11	500000	2021	10	1	2021	10	9	FloodList			Monsoonal Rain	1.5	8	2021	10	MR	173	2.04375	2.25567
F1172	1172	Mexico	-100.832	19.9508	69141.9	4	2440	2021	10	1	2021	10	9	FloodList			Heavy Rain	1.5	8	2021	10	HR	158	2.59807	1.89562
F1173	1173	India	76.0347	14.5568	110849	9	31360	2021	7	22	2021	7	30	FloodList			Monsoonal Rain	1.5	8	2021	7	MR	266	1.30762	3.43199
F1174	1174	Democratic Republic of Congo	27.8838	-2.62608	112820	9	24	2020	11	15	2020	11	23	FloodList			Heavy Rain	1	8	2020	11	HR	161	3.31563	4.44173
F1175	1175	USA	-70.9417	19.5642	138228	72	600000	2020	8	22	2020	8	30	FloodList			Tropical Storm Laura	2	8	2020	8	TC	292	2.86112	1.32113
F1176	1176	Indonesia	116.874	-0.352141	17703.5	0	5200	2020	5	22	2020	5	30	FloodList			Heavy Rain	1.5	8	2020	5	HR	114	3.93172	3.09747
F1177	1177	Honduras	-86.3569	14.7996	48913.9	14	200	2020	5	26	2020	6	3	FloodList			Tropical Storm Amanda	1	8	2020	5	TC	265	3.63515	2.44469
F1178	1178	Somalia	47.0848	6.14157	428331	10	81000	2020	4	20	2020	4	28	FloodList			Heavy Rain	1.5	8	2020	4	HR	139	2.48045	2.00729
F1179	1179	Vietnam	105.183	20.691	50183.2	2	1000	2020	3	2	2020	3	10	FloodList			Heavy Rain	1	8	2020	3	HR	297	2.35063	2.02171
F1180	1180	Bolivia	-64.5579	-15.8678	130236	0	600	2020	3	2	2020	3	10	FloodList			Heavy Rain	1	8	2020	3	HR	180	6.17024	5.91696
F1181	1181	Indonesia	107.508	-6.53346	24986.8	53	173000	2020	1	1	2020	1	9	FloodList			Heavy Rain	2	8	2020	1	HR	121	4.02703	1.37174
F1182	1182	Peru	-75.643	-9.73816	261688	0	500	2019	12	6	2019	12	14	FloodList			Heavy Rain	1	8	2019	12	HR	259	3.86776	5.53213
F1183	1183	Mexico	-96.5636	16.0814	9327.84	2	500	2019	9	27	2019	10	5	FloodList			Tropical Storm Narda	1.5	8	2019	9	TC	280	1.65839	2.44434
F1184	1184	Ivory Coast	-4.01053	5.82018	34664.3	2	120	2019	10	4	2019	10	12	FloodList			Heavy Rain	1.5	8	2019	10	HR	218	3.91327	0.54846
F1185	1185	Morocco	-9.33038	28.6327	57765.5	7	0	2019	8	20	2019	8	28	FloodList			Torrential Rain	1	8	2019	8	HR	175	19.9162	10.7231
F1186	1186	Nigeria	12.6418	9.80315	106019	7	6000	2019	8	1	2019	8	9	FloodList			Heavy Rain	1.5	8	2019	8	HR	149	3.35751	3.23818
F1187	1187	USA	-96.279	30.3126	79587.7	4	0	2019	5	6	2019	5	14	FloodList			Torrential Rain	1.5	8	2019	5	HR	202	3.93703	3.15749
F1188	1188	India	94.1222	27.2914	73328.6	0	25000	2018	8	2	2018	8	10	FloodList			Monsoonal Rain	1.5	8	2018	8	MR	89	1.64288	2.7596
F1189	1189	Mongolia	91.4251	47.6723	188249	0	30	2018	7	11	2018	7	19	FloodList			Heavy Rain	1	8	2018	7	HR	246	7.77442	10.5731
F1190	1190	Pakistan	72.5706	33.3024	148548	6	13	2018	7	3	2018	7	11	FloodLIst			Monsoonal Rain	1	8	2018	7	MR	196	4.3896	3.32591
F1191	1191	China	115.575	24.0089	138371	0	73000	2018	6	2	2018	6	10	FloodList			Tropical Storm Ewiniar	1.5	8	2018	6	TC	160	4.75756	3.08576
F1192	1192	India	93.3551	26.8948	209441	20	800000	2018	6	12	2018	6	20	FloodList			Monsoonal Rain	1.5	8	2018	6	MR	89	1.64288	2.7596
F1193	1193	Indonesia	109.117	-7.22858	27067.6	9	12000	2017	11	3	2017	11	11	News			Heavy Rain	1	8	2017	11	HR	121	4.02703	1.37174
F1194	1194	Vietnam	105.158	21.6577	23949.6	12	3600	2017	8	2	2017	8	10	News			Heavy Rain	1	8	2017	8	HR	297	2.35063	2.02171
F1195	1195	Pakistan	72.3232	33.4014	222047	11	1000	2017	6	25	2017	7	3	News			Monsoonal Rain	1	8	2017	6	MR	196	4.3896	3.32591
F1196	1196	China	112.952	23.8607	104161	0	7000	2017	5	7	2017	5	15	News			Heavy Rain	1	8	2017	5	HR	160	4.75756	3.08576
F1197	1197	Colombia	-72.6737	3.72258	128597	1	2000	2017	2	23	2017	3	3	News			Heavy Rain	1	8	2017	2	HR	220	1.97171	3.41535
F1198	1198	Turkey	34.2182	38.4787	99220.2	2	0	2016	12	28	2017	1	5	News			Heavy Rain	1	8	2016	12	HR	75	4.2558	4.21301
F1199	1199	USA	-82.7443	29.0656	92386.3	2	0	2016	9	2	2016	9	10	News			Tropical Storm Hermine	1	8	2016	9	TC	239	4.43206	3.03502
F1200	1200	Mexico	-93.8047	17.0711	127234	13	600	2016	9	14	2016	9	22	News			Heavy Rain	1	8	2016	9	HR	46	2.97759	2.50571
F1201	1201	Mali	5.09507	15.485	41985.9	0	0	2016	9	14	2016	9	22	News			Heavy Rain	1.5	8	2016	9	HR	23	2.96584	1.73348
F1202	1202	Indonesia	122.305	-3.91272	16148.2	0	1354	2016	7	11	2016	7	19	News			Heavy Rain	1	8	2016	7	HR	20	13.0266	9.16371
F1203	1203	USA	-100.238	33.9839	439382	14	300	2015	11	26	2015	12	4	News			Heavy Rain	1	8	2015	11	HR	153	3.28801	2.12397
F1204	1204	Costa Rica	-83.8331	10.1743	16754.4	0	700	2015	6	21	2015	6	29	News			Heavy Rain	1.5	8	2015	6	HR	99	2.94985	1.48048
F1205	1205	Romania	22.8609	46.8147	19785.3	1	184	2015	5	25	2015	6	2	News			Heavy Rain	1	8	2015	5	HR	283	2.74163	1.66027
F1206	1206	New Zealand	175.355	-41.092	7484.07	1	100	2015	5	13	2015	5	21	News			Heavy Rain	1.5	8	2015	5	HR	247	3.14242	2.71123
F1207	1207	Australia	150.612	-33.3812	175487	4	1000	2015	4	20	2015	4	28	News			Heavy Rain	2	8	2015	4	HR	150	5.50908	4.78356
F1208	1208	Brazil	-67.725	-7.68508	168905	0	280	2015	3	15	2015	3	23	News			Heavy Rain	1.5	8	2015	3	HR	256	5.07242	7.31315
F1209	1209	Indonesia	108.399	-6.55868	7001.53	0	4000	2015	3	15	2015	3	23	News			Torrential Rain	1	8	2015	3	HR	121	4.02703	1.37174
F1210	1210	Greece	26.5972	41.4571	151105	3	500	2015	2	1	2015	2	9	News			Heavy Rain	1.5	8	2015	2	HR	293	2.28551	1.70055
F1211	1211	Vanuatu	166.967	-15.3154	3365.71	1	100	2014	10	3	2014	10	11	News			Torrential Rain	1	8	2014	10	HR	100	8.31027	13.342
F1212	1212	Indonesia	107.83	-7.0044	65176.8	2	600	2014	8	11	2014	8	19	News			Torrential Rain	1	8	2014	8	HR	121	4.02703	1.37174
F1213	1213	China	114.164	25.4709	387775	27	10000	2014	8	11	2014	8	19	News			Monsoonal Rain	1.5	8	2014	8	MR	160	4.75756	3.08576
F1214	1214	Philippines	124.73	6.7719	15356.3	0	35000	2014	6	17	2014	6	25	News			Heavy Rain	1	8	2014	6	HR	284	4.09678	5.84297
F1215	1215	Italy	13.013	43.3979	11256.3	2	250	2014	5	2	2014	5	10	News			Torrential Rain	1.5	8	2014	5	HR	167	4.65547	4.2482
F1216	1216	USA	-105.143	38.0024	100404	10	11000	2013	9	12	2013	9	20	News			Monsoon Rain	2	8	2013	9	MR	253	6.19246	7.29466
F1217	1217	Philippines	121.142	16.3191	50412.4	8	280000	2013	8	13	2013	8	21	News			Monsoonal Rain and Offshore Tropica	2	8	2013	8	MR	199	1.45485	3.46186
F1218	1218	France	2.54269	43.2579	5910.43	1	1200	2013	3	9	2013	3	17	News			Heavy Rain	1	8	2013	3	HR	166	5.08733	5.89447
F1219	1219	Japan	135.556	34.6167	10670	3	1000	2012	8	12	2012	8	20	News			Torrential Rain	1.5	8	2012	8	HR	17	7.92888	8.51128
F1220	1220	Bangladesh	92.0988	22.1723	9560.29	106	102000	2012	6	24	2012	7	2	News			Monsoonal Rain	1.5	8	2012	6	MR	45	1.99194	2.04137
F1221	1221	China	106.493	32.4515	1.05611e+06	53	185000	2012	5	8	2012	5	16	News			Heavy Rain	1.5	8	2012	5	HR	171	6.95257	4.51377
F1222	1222	Brazil	-43.4893	-19.4637	416575	8	14000	2012	1	1	2012	1	9	News			Heavy Rain	1	8	2012	1	HR	126	9.82628	11.1372
F1223	1223	Thailand	99.4238	8.77228	11666.1	0	1000	2012	1	1	2012	1	9	News			Torrential Rain	1	8	2012	1	HR	130	0.781353	3.4691
F1224	1224	Bangladesh	89.0463	22.5641	19191.6	6	10000	2011	7	21	2011	7	29	News			Monsoonal Rain	1.5	8	2011	7	MR	173	2.04375	2.25567
F1225	1225	China	110.025	18.9	3978.3	0	200000	2010	10	4	2010	10	12	News			Torrential Rain	2	8	2010	10	HR	296	0.310823	0.340186
F1226	1226	USA	-90.18	44.01	3873.19	0	0	2010	9	22	2010	9	30	News			Heavy Rain	2	8	2010	9	HR	2	2.4729	3.19693
F1227	1227	Brazil	-37.7816	-6.35589	320129	50	150000	2010	6	22	2010	6	30	0			Heavy Rain	2	8	2010	6	HR	59	10.0609	9.71989
F1228	1228	Argentina	-59.0496	-32.9919	415045	0	1793	2009	11	14	2009	11	22	0			Heavy Rain	1	8	2009	11	HR	61	5.63123	5.65278
F1229	1229	Kenya	40.6773	2.99222	197665	0	2000	2009	10	20	2009	10	28	0			Heavy Rain	1	8	2009	10	HR	238	1.96608	1.81915
F1230	1230	Nepal	80.7639	29.8119	129718	45	0	2009	10	4	2009	10	12	0			Heavy Rain	2	8	2009	10	HR	156	3.20187	2.42672
F1231	1231	Nigeria	5.68204	12.2596	64201	0	3000	2009	9	10	2009	9	18	0			Heavy Rain	2	8	2009	9	HR	84	2.55546	3.17845
F1232	1232	Bosnia-Herzegovenia	17.4846	44.8711	6060.99	0	0	2009	7	7	2009	7	15	0			Heavy Rain	1	8	2009	7	HR	231	4.26565	2.19292
F1233	1233	Afghanistan	63.5929	33.0736	88516.9	0	200	2009	4	1	2009	4	9	News			Ice jam/break-up	1	8	2009	4	Ice Jam/break-up	29	4.38754	4.48955
F1234	1234	Brazil	-44.8911	-16.5964	1.18639e+06	11	0	2009	1	8	2009	1	16	News			Heavy Rain	1	8	2009	1	HR	126	9.82628	11.1372
F1235	1235	France	-2.6099	42.2483	173200	11	9400	2009	1	8	2009	1	16	News			Heavy Rain	2	8	2009	1	HR	129	7.72241	11.2081
F1236	1236	Ethiopia	33.3146	7.5848	69636.6	3	18000	2008	8	20	2008	8	28	News			Heavy seasonal rains	1.5	8	2008	8	HR	51	4.49054	1.67299
F1237	1237	USA	-82.8587	29.657	98478.9	12	400	2008	8	20	2008	8	28	News			Tropical Storm Fay	2	8	2008	8	TC	239	4.43206	3.03502
F1238	1238	Ukraine	24.3875	48.1717	55713.9	40	172000	2008	7	22	2008	7	30	News			heavy rain	2	8	2008	7	HR	268	2.85229	4.93044
F1239	1239	Mexico	-102.791	29.7956	457328	1	180	2008	7	21	2008	7	29	News			Tropical Cyclone "Dolly"	2	8	2008	7	TC	249	4.13689	4.29037
F1240	1240	Chile	-71.9498	-35.8586	110526	4	32000	2008	5	19	2008	5	27	News			Heavy rain	1	8	2008	5	HR	133	2.59688	9.52635
F1241	1241	Philippines	124.998	7.0952	26746.4	1	50000	2008	5	10	2008	5	18	News			Tropical cyclone	1	8	2008	5	TC	284	4.09678	5.84297
F1242	1242	South Africa	30.6784	-24.1258	72005.7	1	1200	2008	1	24	2008	2	1	News			Heavy rain	1	8	2008	1	HR	274	5.94591	6.07535
F1243	1243	Algeria	2.95984	36.7468	21397.1	15	1200	2007	11	24	2007	12	2	News			Heavy rain	1	8	2007	11	HR	272	4.09344	7.90703
F1244	1244	Thailand	99.0017	9.72152	13139	2	0	2007	10	22	2007	10	30	News			Heavy rain	1	8	2007	10	HR	130	0.781353	3.4691
F1245	1245	Brazil	-52.6714	-30.2516	127363	4	4000	2007	9	24	2007	10	2	News			Heavy rain	1	8	2007	9	HR	295	5.61677	3.21077
F1246	1246	Japan	125.835	38.5657	37903.2	4	24000	2007	9	17	2007	9	25	News			Tropical cyclone	1	8	2007	9	TC	40	3.1525	7.68504
F1247	1247	Rwanda	29.4215	-1.67758	1163.19	20	4000	2007	9	12	2007	9	20	News			Heavy rain	1	8	2007	9	HR	226	1.4313	1.73802
F1248	1248	Nicaragua	-98.4943	21.8462	152398	102	90000	2007	9	4	2007	9	12	News			Tropical cyclone	1	8	2007	9	TC	271	3.28165	2.95778
F1249	1249	Indonesia	120.198	-3.27954	2399.1	15	2000	2007	7	25	2007	8	2	News			Heavy rain	1	8	2007	7	HR	20	13.0266	9.16371
F1250	1250	Japan	130.729	32.8583	2673.23	2	10000	2007	7	4	2007	7	12	News			Heavy rain	1	8	2007	7	HR	279	3.39534	3.17372
F1251	1251	UK	-0.913693	53.8814	27719.5	6	30000	2007	6	25	2007	7	3	News			Heavy rain	1.5	8	2007	6	HR	206	4.34652	3.72624
F1252	1252	India	94.0189	26.2558	74887.5	15	200000	2007	6	18	2007	6	26	News			Monsoonal rain	1	8	2007	6	MR	89	1.64288	2.7596
F1253	1253	Canada	-125.033	54.1789	204994	0	500	2007	6	6	2007	6	14	News			Snowmelt	1.5	8	2007	6	SM	192	10.5467	13.6356
F1254	1254	Kyrgyzstan	73.8298	40.6305	17035.9	0	0	2007	4	17	2007	4	25	News			Heavy rain	1	8	2007	4	HR	237	7.62365	5.77072
F1255	1255	Philippines	106.736	10.3297	45658	526	82915	2006	11	30	2006	12	8	News			Heavy rain	1	8	2006	11	HR	195	1.88336	1.47124
F1256	1256	South Korea	127.17	37.5631	55624.8	575	65000	2006	7	12	2006	7	20	News			Monsoonal rain	1	8	2006	7	MR	40	3.1525	7.68504
F1257	1257	Philippines	112.108	24.0035	612226	629	2450000	2006	7	11	2006	7	19	News			Tropical Cyclone	2	8	2006	7	TC	160	4.75756	3.08576
F1258	1258	China	117.034	34.0401	43706.3	30	44400	2006	6	28	2006	7	6	News			Heavy rain	1	8	2006	6	HR	211	6.965	5.81844
F1259	1259	Russia	114.578	58.3325	274771	0	1300	2006	6	4	2006	6	12	News			Rain and snowmelt	1	8	2006	6	HR+SM	215	16.148	12.757
F1260	1260	India	76.0498	10.5443	42686.9	32	10800	2006	5	25	2006	6	2	News			Monsoonal rain	2	8	2006	5	MR	248	1.3458	2.10779
F1261	1261	Canada	-118.997	50.1296	69157.1	1	400	2006	5	20	2006	5	28	News			Rain and snowmelt	1	8	2006	5	HR+SM	192	10.5467	13.6356
F1262	1262	Tanzania	37.2205	-3.3275	12433.4	0	19000	2006	5	9	2006	5	17	News			Heavy rain	1	8	2006	5	HR	255	2.78448	1.83572
F1263	1263	Serbia	20.8258	42.6033	10087.2	0	1200	2006	2	21	2006	3	1	News			Rain and snowmelt	1	8	2006	2	HR+SM	174	2.26939	2.9922
F1264	1264	Lesotho	28.2416	-29.6695	30123.6	9	3000	2006	2	15	2006	2	23	News			Heavy rain	2	8	2006	2	HR	260	6.00319	6.41648
F1265	1265	Philippines	125.115	8.15732	78789.9	20	30000	2006	2	10	2006	2	18	News			Monsoonal rain	1	8	2006	2	MR	284	4.09678	5.84297
F1266	1266	Malaysia	102.536	4.32621	85480	3	7000	2006	2	10	2006	2	18	News			Heavy rain	1	8	2006	2	HR	273	0.902007	0.830934
F1267	1267	Iraq	45.4859	34.2105	77638.2	0	28000	2006	2	4	2006	2	12	News			Heavy rain	1	8	2006	2	HR	136	4.0652	5.72836
F1268	1268	Fiji	177.68	-17.8194	6258.01	0	168	2006	1	29	2006	2	6	News			Tropical Cyclone	1	8	2006	1	TC	52	9.02398	1.8329
F1269	1269	Hungary	19.5834	47.7171	45838.5	0	0	2006	1	3	2006	1	11	News			Heavy rain	1	8	2006	1	HR	144	4.46422	8.19423
F1270	1270	Vietnam	109.071	12.7525	28847.6	67	1500	2005	10	20	2005	10	28	News			Heavy rain	1	8	2005	10	HR	240	1.24268	1.94266
F1271	1271	Sudan	37.373	18.9643	40658.8	5	9000	2005	8	29	2005	9	6	News			Heavy rain	1	8	2005	8	HR	234	2.61043	5.64608
F1272	1272	USA	-92.9979	29.9816	33402.9	0	0	2005	9	23	2005	10	1	News			Tropical cyclone	1	8	2005	9	TC	118	4.00845	1.96287
F1273	1273	China	115.76	32.6055	101854	0	0	2005	7	10	2005	7	18	News			Heavy rain	1	8	2005	7	HR	211	6.965	5.81844
F1274	1274	China	117.773	26.6914	93628.7	19	210000	2005	6	17	2005	6	25	News			Heavy rain	2	8	2005	6	HR	151	3.57175	4.64052
F1275	1275	Malaysia	101.592	6.27156	43430	15	20000	2004	12	10	2004	12	18	News			Monsoonal rain	2	8	2004	12	MR	216	1.10968	0.898889
F1276	1276	Venezuela	-68.866	10.881	13177.3	11	0	2004	11	17	2004	11	25	News			Heavy rain	1	8	2004	11	HR	97	2.46175	1.10648
F1277	1277	Azerbaijan	46.653	40.7764	17243.6	4	0	2004	7	22	2004	7	30	News			Heavy rain	1	8	2004	7	HR	228	3.79721	4.90407
F1278	1278	USA	-93.2793	35.7496	177019	4	0	2004	4	24	2004	5	2	News			Heavy rain	1	8	2004	4	HR	140	4.94262	3.61144
F1279	1279	Australia	143.299	-13.875	120148	0	0	2004	3	19	2004	3	27	News			Tropical cyclone	1	8	2004	3	TC	25	6.4636	5.29619
F1280	1280	Australia	116.975	-21.5563	111021	0	0	2004	3	1	2004	3	9	News			Tropical cyclone	2	8	2004	3	TC	76	5.57036	7.3029
F1281	1281	Indonesia	108.144	-6.40958	3685.68	0	4000	2004	2	17	2004	2	25	News			Heavy rain	1	8	2004	2	HR	121	4.02703	1.37174
F1282	1282	Canada	-75.9574	46.1831	1045.19	0	15	2003	11	24	2003	12	2	News			Heavy rain	1	8	2003	11	HR	87	2.96408	4.81866
F1283	1283	USA	-86.6173	39.7344	32128.2	1	500	2003	9	1	2003	9	9	News			Heavy rain	2	8	2003	9	HR	263	3.59753	3.51441
F1284	1284	USA	-85.4845	35.2142	313673	3	2000	2003	5	6	2003	5	14	News			Heavy rain	2	8	2003	5	HR	182	3.15566	3.98181
F1285	1285	Spain	-1.16593	43.3022	106248	1	0	2003	2	5	2003	2	13	News			Heavy rain	1	8	2003	2	HR	166	5.08733	5.89447
F1286	1286	USA	-83.9795	22.3815	20039.5	8	317000	2002	9	29	2002	10	7	News			Heavy rain	1	8	2002	9	HR	80	6.68054	2.61568
F1287	1287	Nicaragua	-88.0764	20.7441	48802.4	6	300000	2002	9	18	2002	9	26	News			Tropical cyclone	1	8	2002	9	TC	80	6.68054	2.61568
F1288	1288	Vietnam	104.679	22.5644	50976.9	29	80000	2002	8	14	2002	8	22	News			Heavy rain	2	8	2002	8	HR	4	2.38114	2.77367
F1289	1289	Germany	13.2498	50.9544	22266.6	0	0	2002	7	31	2002	8	8	News			Brief torrential rain	1	8	2002	7	HR	119	4.52662	5.38653
F1290	1290	China	89.0049	46.3429	127556	15	10000	2002	7	21	2002	7	29	News			Heavy rain	2	8	2002	7	HR	246	7.77442	10.5731
F1291	1291	Philippines	121.063	14.6693	12840.8	18	7000	2002	7	20	2002	7	28	News			Tropical cyclone	1	8	2002	7	TC	199	1.45485	3.46186
F1292	1292	China	110.574	25.3411	20154	0	8000	2002	6	14	2002	6	22	News			Heavy rain	2	8	2002	6	HR	244	4.40423	3.53403
F1293	1293	Russia	131.95	62.8807	85631.2	0	1500	2002	5	24	2002	6	1	News			Snowmelt	1	8	2002	5	SM	162	5.91973	7.65863
F1294	1294	Bangladesh	91.7747	24.4963	4349.44	0	0	2002	5	23	2002	5	31	News			Heavy rain	1	8	2002	5	HR	35	1.63529	2.25021
F1295	1295	Madagascar	49.1842	-18.2729	3852.68	33	5000	2002	5	10	2002	5	18	News			Tropical cyclone	2	8	2002	5	TC	135	12.8814	6.71678
F1296	1296	Tajikistan	69.7335	38.1173	5024.73	0	280	2002	3	25	2002	4	2	News			Heavy rain	1	8	2002	3	HR	237	7.62365	5.77072
F1297	1297	Indonesia	109.784	-6.95359	1342.66	4	30000	2002	2	17	2002	2	25	News			Heavy rain	1	8	2002	2	HR	121	4.02703	1.37174
F1298	1298	India	84.1258	19.5361	71860.7	15	24127	2021	9	12	2021	9	19	FloodList			Monsoonal Rain	1.5	7	2021	9	MR	288	2.59697	4.54456
F1299	1299	Nigeria	9.12827	12.1102	114959	21	1600	2021	8	10	2021	8	17	FloodList			Heavy Rain	1	7	2021	8	HR	81	2.0032	0.946474
F1300	1300	India	73.2139	18.202	331180	23	200000	2021	5	16	2021	5	23	FloodLIst			Tropical Storm Tauktae	1.5	7	2021	5	TC	251	2.35265	1.58198
F1301	1301	Indonesia	124.8	-9.33179	43033.7	150	8424	2021	4	3	2021	4	10	FloodList			Tropical Storm Saroja	2	7	2021	4	TC	20	13.0266	9.16371
F1302	1302	Brazil	-49.9345	-28.0802	37960.8	12	220	2020	12	17	2020	12	24	FloodList			Heavy Rain	1.5	7	2020	12	HR	295	5.61677	3.21077
F1303	1303	Philippines	106.717	16.2272	160744	13	250000	2020	11	11	2020	11	18	FloodList			Tropical Storm Vamco	2	7	2020	11	TC	86	1.90593	1.66137
F1304	1304	Kenya	37.2021	2.75012	36805.2	0	5000	2020	8	20	2020	8	27	FloodList			Dam Release and Heavy Rain	1.5	7	2020	8	Others	261	1.31069	0.994705
F1305	1305	Indonesia	121.835	-3.98697	39202.5	17	5000	2020	7	11	2020	7	18	FloodList			Heavy Rain	1.5	7	2020	7	HR	20	13.0266	9.16371
F1306	1306	Burundi	29.9375	-2.76311	41569.3	9	0	2020	4	19	2020	4	26	FloodList			Heavy Rain	1.5	7	2020	4	HR	226	1.4313	1.73802
F1307	1307	Burkina Faso	-1.11554	13.3432	42577.6	0	2000	2020	4	19	2020	4	26	FloodList			Torrential Rain	1.5	7	2020	4	HR	70	6.9551	4.79176
F1308	1308	USA	-88.3364	31.8833	108060	0	300	2020	2	10	2020	2	17	FloodList			Heavy Rain	2	7	2020	2	HR	131	3.77018	3.11799
F1309	1309	Brazil	-45.9013	-19.3982	115220	50	2000	2020	1	20	2020	1	27	FloodList			Torrential Rain	1.5	7	2020	1	HR	126	9.82628	11.1372
F1310	1310	Madascar	47.1838	-18.9495	443086	26	40000	2020	1	20	2020	1	27	FloodList			Heavy Rain	2	7	2020	1	HR	135	12.8814	6.71678
F1311	1311	Spain	0.62926	40.8939	15420.1	13	2000	2020	1	20	2020	1	27	FloodList			Storm Surge Gloria	2	7	2020	1	TC	166	5.08733	5.89447
F1312	1312	Sri Lanka	80.8349	7.92226	44781.5	1	15500	2019	12	20	2019	12	27	FloodList			Heavy Rain	1.5	7	2019	12	HR	16	1.45148	0.425701
F1313	1313	Uganda	32.8573	2.14484	93390.9	7	300	2019	12	13	2019	12	20	FloodList			Heavy Rain	1.5	7	2019	12	HR	172	1.79794	2.65121
F1314	1314	Peru	-75.0739	-9.82611	206910	0	150	2020	1	1	2020	1	8	FloodList			Heavy Rain	1.5	7	2020	1	HR	259	3.86776	5.53213
F1315	1315	Mexico	-107.661	28.4836	397450	3	500	2019	11	27	2019	12	4	FloodList			Heavy Rain	1	7	2019	11	HR	8	6.84514	8.14974
F1316	1316	India	77.3956	24.1511	236728	0	45000	2019	9	15	2019	9	22	FloodList			Monsoonal Rain	1.5	7	2019	9	MR	98	6.4828	4.93865
F1317	1317	Libya	12.6913	24.5547	151027	2	3000	2019	6	3	2019	6	10	FloodList			Heavy Rain	1.5	7	2019	6	HR	28	11.9057	3.40739
F1318	1318	USA	-95.2398	36.7091	250079	0	4000	2019	5	20	2019	5	27	FloodLIst			Heavy Rain	2	7	2019	5	HR	36	2.94237	4.00549
F1319	1319	Mozambique	37.9792	-15.3746	194823	38	20000	2019	4	30	2019	5	7	FloodList			Tropical Storm Kenneth	1.5	7	2019	4	TC	95	5.76185	3.05937
F1320	1320	USA	-122.829	38.9788	21540.3	1	8000	2019	2	25	2019	3	4	FloodLIst			Heavy Rain	1.5	7	2019	2	HR	207	6.78213	7.06152
F1321	1321	Algeria	6.40648	22.972	349302	5	0	2018	8	2	2018	8	9	FloodList			Heavy Rain	1.5	7	2018	8	HR	28	11.9057	3.40739
F1322	1322	China	104.935	33.4346	525500	15	100000	2018	7	12	2018	7	19	FloodList			Monsoonal Rain	1.5	7	2018	7	MR	171	6.95257	4.51377
F1323	1323	USA	-112.61	46.3871	55437.8	0	195	2018	5	7	2018	5	14	News			Heavy Rain and Snowmelt	1	7	2018	5	HR+SM	152	11.0656	7.14885
F1324	1324	Madagascar	47.8271	-16.6692	258959	17	6000	2018	3	16	2018	3	23	FloodList			Tropical Storm Eliakim	1.5	7	2018	3	TC	135	12.8814	6.71678
F1325	1325	Albania	19.9412	40.8656	10317	0	800	2018	3	7	2018	3	14	FloodList			Heavy Rain and Snowmelt	1	7	2018	3	HR+SM	174	2.26939	2.9922
F1326	1326	Pakistan	74.0057	35.4339	42978.9	5	0	2017	8	3	2017	8	10	News			Torrential Rain and Snowmelt	1.5	7	2017	8	HR+SM	196	4.3896	3.32591
F1327	1327	Nigeria	7.19827	10.079	24144.9	8	0	2017	7	8	2017	7	15	News			Torrential Rain	1.5	7	2017	7	HR	84	2.55546	3.17845
F1328	1328	Kenya	37.8802	-2.87879	55027.9	13	6000	2017	5	8	2017	5	15	News			Heavy Rain	1	7	2017	5	HR	255	2.78448	1.83572
F1329	1329	Kazakhstan	70.0468	51.2542	397488	0	7000	2017	4	14	2017	4	21	News			Snowmelt	1.5	7	2017	4	SM	210	6.29064	7.65881
F1330	1330	Colombia	-76.1131	2.18701	28634.3	314	0	2017	4	1	2017	4	8	News			Heavy Rain	2	7	2017	4	HR	85	2.42486	1.84685
F1331	1331	Chile	-70.2489	-30.9395	183781	3	1200	2017	2	24	2017	3	3	News			Heavy Rain	2	7	2017	2	HR	133	2.59688	9.52635
F1332	1332	Vietnam	108.572	12.7304	37984.6	14	500	2016	11	30	2016	12	7	News			Heavy Rain	1.5	7	2016	11	HR	240	1.24268	1.94266
F1333	1333	Mexico	-99.7926	23.273	322162	2	300	2016	11	3	2016	11	10	News			Heavy Rain	1	7	2016	11	HR	271	3.28165	2.95778
F1334	1334	Romania	27.5622	45.151	57182.5	1	300	2016	10	9	2016	10	16	News			Heavy Rain	1	7	2016	10	HR	43	2.28642	2.99832
F1335	1335	South Korea	128.528	35.8029	25537.3	7	0	2016	10	5	2016	10	12	News			Tropial Storm Chyba	1.5	7	2016	10	TC	40	3.1525	7.68504
F1336	1336	Indonesia	110.032	-7.47687	39127.4	43	0	2016	6	17	2016	6	24	News			Torrential Rain	1.5	7	2016	6	HR	121	4.02703	1.37174
F1337	1337	Canada	-123.249	58.2924	176100	0	300	2016	6	14	2016	6	21	News			Heavy Rain	1	7	2016	6	HR	192	10.5467	13.6356
F1338	1338	Russia	59.8029	61.9672	1.83405e+06	0	3200	2016	4	15	2016	4	22	News			Snowmelt and Ice Jams	1.5	7	2016	4	SM	94	7.44167	6.51359
F1339	1339	Somalia	45.8476	9.16597	97755.6	9	0	2016	4	6	2016	4	13	News			Torrential Rain	1	7	2016	4	HR	110	3.05046	3.49823
F1340	1340	Malawi	33.8223	-11.5543	57108.6	10	300	2016	4	6	2016	4	13	News			Heavy Rain	1	7	2016	4	HR	50	5.15665	4.83605
F1341	1341	Greece	21.698	39.7609	129125	1	0	2015	10	21	2015	10	28	News			Heavy Rain	1	7	2015	10	HR	7	2.64634	1.96787
F1342	1342	Iran	54.0377	33.3604	776608	20	0	2015	7	14	2015	7	21	News			Torrential Rain	1	7	2015	7	HR	11	7.15231	8.9576
F1343	1343	Camaroun	9.88421	3.94741	4726.19	0	3000	2015	6	22	2015	6	29	News			Heavy Rain	1	7	2015	6	HR	73	4.57421	3.9748
F1344	1344	New Zealand	175.231	-39.8648	8948.6	0	100	2015	6	22	2015	6	29	news			Heavy Rain	1.5	7	2015	6	HR	24	2.90086	2.48817
F1345	1345	Democratic Republic of Congo	25.2115	-7.98006	781320	4	200	2014	10	4	2014	10	11	News			Monsoonal Rain	1	7	2014	10	MR	145	3.78414	6.97547
F1346	1346	Malaysia	117.183	6.0074	31695.7	0	100	2014	10	4	2014	10	11	News			Torrential Rain	1	7	2014	10	HR	26	7.56566	4.74338
F1347	1347	China	108.35	30.7799	55272.3	44	121700	2014	9	1	2014	9	8	News			Monsoonal Rain	1.5	7	2014	9	MR	171	6.95257	4.51377
F1348	1348	Thailand	100.457	16.4039	34449.3	0	400	2014	9	1	2014	9	8	News			Monsoonal Rain	1	7	2014	9	MR	203	3.70294	3.42191
F1349	1349	Russia	156.129	62.7394	224476	0	0	2014	7	22	2014	7	29	News			Heavy Rain	2	7	2014	7	HR	223	1.82085	14.4093
F1350	1350	Sudan	33.08	13.3883	137141	0	42400	2014	7	7	2014	7	14	News			Heavy Rain	1.5	7	2014	7	HR	141	4.51717	3.46471
F1351	1351	Afghanistan	68.0178	35.6352	44203.9	0	300	2014	6	3	2014	6	10	News			Heavy Rain	1.5	7	2014	6	HR	39	3.81025	3.78999
F1352	1352	USA	-87.6188	31.8585	82418.6	2	300	2014	4	1	2014	4	8	News			heavy Rain	1.5	7	2014	4	HR	131	3.77018	3.11799
F1353	1353	Argentina	-70.2984	-38.3652	69876.8	0	2000	2014	4	1	2014	4	8	News			Heavy Rain	1.5	7	2014	4	HR	133	2.59688	9.52635
F1354	1354	Solomon Islands	160.342	-9.67763	5480.75	23	10000	2014	4	1	2014	4	8	News			Heavy Rain	2	7	2014	4	HR	100	8.31027	13.342
F1355	1355	New Zealand	172.613	-43.4538	1015.84	0	80	2014	3	3	2014	3	10	News			Heavy Rain	2	7	2014	3	HR	247	3.14242	2.71123
F1356	1356	USA	168.729	7.30951	34.8366	0	900	2014	3	3	2014	3	10	News			Storm Surge	1.5	7	2014	3	TC	63	0	0
F1357	1357	Cuba	-81.3958	22.9043	7627.3	2	227	2013	12	1	2013	12	8	News			Torrential Rain	1	7	2013	12	HR	80	6.68054	2.61568
F1358	1358	Malaysia	102.362	3.58444	106698	1	19000	2013	12	1	2013	12	8	News			Monsoonal Rain	1.5	7	2013	12	MR	273	0.902007	0.830934
F1359	1359	Indonesia	99.6771	2.95415	31023.7	0	16000	2013	10	7	2013	10	14	News			Torrential Rain	1.5	7	2013	10	HR	154	2.24164	0.958241
F1360	1360	Canada	-109.647	51.2434	307926	3	100000	2013	6	20	2013	6	27	News			Heavy Rain	2	7	2013	6	HR	152	11.0656	7.14885
F1361	1361	India	82.5285	21.9781	152701	0	8000	2013	6	11	2013	6	18	News			Monsoonal Rain	1	7	2013	6	MR	288	2.59697	4.54456
F1362	1362	USA	-88.6401	38.8278	493137	5	300	2013	4	22	2013	4	29	News			Heavy Rain	1.5	7	2013	4	HR	182	3.15566	3.98181
F1363	1363	Peru	-70.9926	-16.5124	740438	0	3000	2013	3	10	2013	3	17	News			Heavy Rain	1.5	7	2013	3	HR	201	5.12595	4.66599
F1364	1364	Macedonia	21.5776	42.0408	3700.4	1	1200	2013	2	25	2013	3	4	News			Heavy Rain	1	7	2013	2	HR	174	2.26939	2.9922
F1365	1365	Thailand	101.308	6.46589	9339.75	0	130	2013	2	25	2013	3	4	News			Heavy Rain	1	7	2013	2	HR	216	1.10968	0.898889
F1366	1366	Australia	149.832	-24.971	240506	2	200	2013	2	25	2013	3	4	News			Monsoonal Rain, Tropical Storm Rust	1	7	2013	2	MR	257	4.84973	5.51797
F1367	1367	Philippines	118.626	9.88586	6143.56	0	520	2013	1	3	2013	1	10	News			Tropical Storm Auring	1	7	2013	1	TC	58	6.42574	4.30834
F1368	1368	Malaysia	101.661	5.48006	29317.8	0	600	2013	1	3	2013	1	10	News			Torrential Rain	1	7	2013	1	HR	300	0.895928	0.758787
F1369	1369	Indonesia	121.883	-3.86702	67600.2	8	1000	2013	1	3	2013	1	10	News			Heavy Rain	1	7	2013	1	HR	20	13.0266	9.16371
F1370	1370	Italy	12.4131	43.1605	66842.9	4	500	2012	11	11	2012	11	18	News			Torrential Rain, Hgh Tides	1.5	7	2012	11	HR+TC	167	4.65547	4.2482
F1371	1371	Honduras	-86.5954	14.1478	6519.13	0	500	2012	5	22	2012	5	29	News			Heavy Rain	1	7	2012	5	HR	265	3.63515	2.44469
F1372	1372	Indonesia	103.416	-2.58568	194383	0	1200	2012	2	20	2012	2	27	News			Torrential Rain	1	7	2012	2	HR	219	3.06329	2.53942
F1373	1373	Nigeria	12.8074	9.85967	50438.1	5	300	2012	2	20	2012	2	27	News			Heavy Rain	1	7	2012	2	HR	149	3.35751	3.23818
F1374	1374	Philippines	125.265	8.22392	39825.3	0	25000	2012	2	20	2012	2	27	News			Torrential Rain	1	7	2012	2	HR	284	4.09678	5.84297
F1375	1375	Ghana	-0.452256	7.84386	55103.3	6	12571	2011	7	22	2011	7	29	News			Heavy Rain	1	7	2011	7	HR	79	0.6138	2.1575
F1376	1376	Iran	44.7839	38.0461	15700	3	0	2011	7	15	2011	7	22	News			Torrential Rain	1	7	2011	7	HR	136	4.0652	5.72836
F1377	1377	Brazil	-38.1133	-8.65047	200669	10	3000	2011	7	15	2011	7	22	News			Heavy Rain	1	7	2011	7	HR	59	10.0609	9.71989
F1378	1378	Nigeria	8.6417	12.5947	103000	13	1000	2011	7	15	2011	7	22	News			Heavy Rain	1.5	7	2011	7	HR	81	2.0032	0.946474
F1379	1379	USA	-79.3526	38.62	211221	3	0	2011	4	18	2011	4	25	News			Torrential Rain	1	7	2011	4	HR	33	2.20148	4.30775
F1380	1380	Afghanistan	68.8594	35.2106	176799	65	180	2010	7	27	2010	8	3	News			Torrential Rain	1	7	2010	7	HR	39	3.81025	3.78999
F1381	1381	China	97.1282	39.4866	396657	15	0	2010	7	6	2010	7	13	0			Torrential Rain	1	7	2010	7	HR	3	5.55359	4.79109
F1382	1382	Mexico	-100.417	24.3112	209025	6	50000	2010	6	30	2010	7	7	0			Tropical Cyclone Alex	2	7	2010	6	TC	271	3.28165	2.95778
F1383	1383	USA	-86.3795	32.8939	48982.9	0	0	2010	3	10	2010	3	17	0			Heavy Rain	1	7	2010	3	HR	131	3.77018	3.11799
F1384	1384	Peru	-78.2867	-4.68221	305772	0	80000	2010	2	10	2010	2	17	0			Torrential Rain	1	7	2010	2	HR	18	5.5751	5.32195
F1385	1385	Bulgaria	27.3388	41.1603	87346.2	0	0	2010	2	13	2010	2	20	0			Heavy Rain	1	7	2010	2	HR	293	2.28551	1.70055
F1386	1386	USA	-84.8404	34.3646	225395	8	220	2009	9	21	2009	9	28	0			Heavy Rain	1.5	7	2009	9	HR	60	4.3477	2.20873
F1387	1387	Botswana	23.312	-16.6984	571677	13	0	2009	6	21	2009	6	28	News			Heavy Rain	1.5	7	2009	6	HR	232	4.9654	4.81684
F1388	1388	Afghanistan	64.3991	34.88	58894.1	0	0	2009	5	3	2009	5	10	News			Heavy Rain	2	7	2009	5	HR	29	4.38754	4.48955
F1389	1389	Mozambique	32.1703	-25.1179	29982.1	0	0	2009	3	6	2009	3	13	News			Heavy Rain	1	7	2009	3	HR	274	5.94591	6.07535
F1390	1390	Indonesia	120.264	-2.63531	60609	3	3000	2009	1	22	2009	1	29	News			Tropical Storm Fanele	1	7	2009	1	TC	20	13.0266	9.16371
F1391	1391	Philippines	124.958	7.12112	17181.3	11	0	2009	1	20	2009	1	27	News			Heavy Rain	1	7	2009	1	HR	284	4.09678	5.84297
F1392	1392	USA	-89.4584	41.0441	313351	0	0	2008	12	10	2008	12	17	News			Heavy Rain	1	7	2008	12	HR	42	2.7751	3.86969
F1393	1393	Italy	13.1575	41.8299	5423.64	0	2000	2008	12	1	2008	12	8	News			Heavy Rain	1	7	2008	12	HR	167	4.65547	4.2482
F1394	1394	Viet Nam	106.323	20.7403	74590.9	92	3000	2008	10	27	2008	11	3	News			Heavy Rain	2	7	2008	10	HR	297	2.35063	2.02171
F1395	1395	Nepal	78.9384	30.5218	168135	49	13000	2008	9	22	2008	9	29	News			Monsoonal Rain	2	7	2008	9	MR	47	1.6132	1.65865
F1396	1396	India	84.4064	20.9522	464318	2400	0	2008	9	22	2008	9	29	News			Dam release and Heavy Rain	2	7	2008	9	Others	125	2.30472	1.39346
F1397	1397	Togo	1.03767	7.69097	66956.7	0	0	2008	8	1	2008	8	8	News			Torrential rain	1	7	2008	8	HR	102	1.60323	2.30646
F1398	1398	Kenya	40.7104	-2.13589	40027.6	16	8658	2008	6	13	2008	6	20	News			Heavy Rain	1.5	7	2008	6	HR	64	1.29611	1.42593
F1399	1399	Sri Lanka	80.7736	7.17812	40665.2	23	400000	2008	5	29	2008	6	5	News			Monsoonal rain	1.5	7	2008	5	MR	30	1.81502	0.973764
F1400	1400	India	78.7172	10.762	144329	37	10000	2008	3	20	2008	3	27	News			Heavy rain	1	7	2008	3	HR	224	1.85499	2.83824
F1401	1401	Afghanistan	64.2796	31.345	18278.9	5	300	2008	1	13	2008	1	20	News			Heavy rain	1	7	2008	1	HR	29	4.38754	4.48955
F1402	1402	USA	-86.6978	40.7767	102263	5	500	2008	1	8	2008	1	15	News			Rain and snowmelt	1.5	7	2008	1	HR+SM	263	3.59753	3.51441
F1403	1403	Indonesia	123.06	0.610591	1187.69	0	4500	2007	12	17	2007	12	24	News			Heavy rain	1	7	2007	12	HR	20	13.0266	9.16371
F1404	1404	Philippines	122.01	17.0782	33589.7	29	540000	2007	11	25	2007	12	2	News			Tropical cyclone	1	7	2007	11	TC	199	1.45485	3.46186
F1405	1405	South Africa	21.7858	-34.03	33387	2	1500	2007	11	21	2007	11	28	News			Heavy rain	1	7	2007	11	HR	252	3.40042	1.07878
F1406	1406	India	93.9705	24.7214	10886.1	2	30000	2007	10	17	2007	10	24	News			Heavy rain	1.5	7	2007	10	HR	89	1.64288	2.7596
F1407	1407	Philippines	119.914	27.0039	460403	42	600000	2007	8	17	2007	8	24	News			Tropical cyclone	1.5	7	2007	8	TC	151	3.57175	4.64052
F1408	1408	Martinique	-61.0242	14.6415	2562.43	25	20000	2007	8	17	2007	8	24	News			Tropical cyclone	1	7	2007	8	TC	262	2.3402	4.32224
F1409	1409	India	70.925	22.6824	133806	12	0	2007	8	8	2007	8	15	News			Monsoonal rain	1	7	2007	8	MR	179	1.48519	0.809009
F1410	1410	Australia	146.856	-37.9361	40946.3	1	300	2007	6	27	2007	7	4	News			Heavy rain	1.5	7	2007	6	HR	186	3.53147	2.16712
F1411	1411	Yemen	49.1341	16.5723	59874.6	36	600	2007	3	23	2007	3	30	News			Heavy rain	1	7	2007	3	HR	146	3.0994	4.91559
F1412	1412	China	111.38	23.4205	4210.06	21	195500	2006	6	8	2006	6	15	News			Heavy rain	1	7	2006	6	HR	289	3.0254	2.88969
F1413	1413	USA	-159.327	63.2944	86843.5	0	0	2006	5	22	2006	5	29	News			Ice jam/break-up	1	7	2006	5	Ice Jam/break-up	299	3.11171	3.85462
F1414	1414	Canada	-134.805	67.9345	3213.02	0	300	2006	5	26	2006	6	2	News			Snowmelt	1	7	2006	5	SM	159	3.21051	9.73517
F1415	1415	China	112.9	30.9231	107431	3	350000	2006	5	24	2006	5	31	News			Heavy rain	1	7	2006	5	HR	211	6.965	5.81844
F1416	1416	USA	-96.9701	33.1445	16205.3	1	0	2006	3	18	2006	3	25	News			Heavy rain	1	7	2006	3	HR	153	3.28801	2.12397
F1417	1417	Malawi	35.1189	-14.5915	64885.5	3	8000	2006	3	7	2006	3	14	News			Heavy rain	2	7	2006	3	HR	50	5.15665	4.83605
F1418	1418	Australia	152.621	-30.2302	33679.3	0	0	2006	3	1	2006	3	8	News			Heavy rain	1	7	2006	3	HR	150	5.50908	4.78356
F1419	1419	Vietnam	106.928	17.0428	17541.1	0	500	2006	2	14	2006	2	21	News			Heavy rain	2	7	2006	2	HR	86	1.90593	1.66137
F1420	1420	China	87.2118	40.658	76506.6	0	3000	2006	2	16	2006	2	23	News			Snowmelt	1	7	2006	2	SM	246	7.77442	10.5731
F1421	1421	India	87.9347	21.9409	29111.4	13	3000000	2005	10	21	2005	10	28	News			Heavy rain	1	7	2005	10	HR	173	2.04375	2.25567
F1422	1422	China	109.423	32.8686	29517	2	24000	2005	9	29	2005	10	6	News			Heavy rain	1	7	2005	9	HR	171	6.95257	4.51377
F1423	1423	Nepal	80.5476	29.2938	8032.65	51	1600	2005	9	25	2005	10	2	News			Monsoonal rain	1	7	2005	9	MR	156	3.20187	2.42672
F1424	1424	China	123.07	41.8583	85856.9	15	206000	2005	8	13	2005	8	20	News			Heavy rain	1	7	2005	8	HR	165	7.79877	7.57896
F1425	1425	Bulgaria	24.4644	42.2671	44209.1	7	12000	2005	8	4	2005	8	11	News			Heavy rain	1	7	2005	8	HR	123	1.89494	2.23055
F1426	1426	Bangladesh	89.1145	25.9614	15322	5	70000	2005	6	23	2005	6	30	News			Monsoonal rain	1	7	2005	6	MR	188	1.51958	1.76044
F1427	1427	Pakistan	64.3806	26.1547	123213	300	40000	2005	2	9	2005	2	16	News			Heavy rain	1	7	2005	2	HR	109	4.68627	3.15773
F1428	1428	Venezuela	-68.4074	10.7731	11963	19	26000	2005	2	7	2005	2	14	News			Heavy rain	1	7	2005	2	HR	97	2.46175	1.10648
F1429	1429	Costa Rica	-83.129	9.8763	7580.22	4	15000	2005	1	11	2005	1	18	News			Heavy rain	1	7	2005	1	HR	99	2.94985	1.48048
F1430	1430	Venezulea	-72.3649	8.91445	7328.19	0	0	2004	11	20	2004	11	27	News			Heavy rain	1	7	2004	11	HR	287	2.05371	2.88533
F1431	1431	Indonesia	95.9621	4.36347	5575.89	0	3000	2004	9	26	2004	10	3	News			Heavy rain	1	7	2004	9	HR	78	1.76734	1.20761
F1432	1432	Australia	120.06	-21.4033	53346.1	0	250	2004	3	27	2004	4	3	News			Tropical cyclone	1	7	2004	3	TC	76	5.57036	7.3029
F1433	1433	Australia	147.369	-41.4063	17758.4	0	0	2004	1	29	2004	2	5	News			Heavy rain	2	7	2004	1	HR	108	1.76894	1.65679
F1434	1434	Vietnam	108.846	14.7675	10631.9	52	40000	2003	10	15	2003	10	22	News			Heavy rain	1	7	2003	10	HR	269	1.74087	2.11459
F1435	1435	Mexico	-93.6014	17.915	14779.1	0	1500	2003	10	5	2003	10	12	News			Tropical Cyclone	1	7	2003	10	TC	46	2.97759	2.50571
F1436	1436	Philippines	120.827	15.0724	7446.01	0	145000	2003	8	11	2003	8	18	News			Heavy rain	1	7	2003	8	HR	199	1.45485	3.46186
F1437	1437	Vietnam	103.048	21.8714	12067.5	5	0	2003	7	25	2003	8	1	News			Heavy rain	1	7	2003	7	HR	4	2.38114	2.77367
F1438	1438	USA	-80.9253	41.0649	12173.3	3	1000	2003	7	21	2003	7	28	News			Heavy rain	1	7	2003	7	HR	33	2.20148	4.30775
F1439	1439	Australia	150.373	-23.7719	46117.2	1	20	2003	2	5	2003	2	12	News			Heavy rain	1	7	2003	2	HR	257	4.84973	5.51797
F1440	1440	Germany	5.62514	49.2074	259753	7	1500	2003	1	1	2003	1	8	News			Heavy rain	1	7	2003	1	HR	122	5.56245	5.49786
F1441	1441	Malaysia	102.695	2.40946	1235.54	0	400	2002	11	19	2002	11	26	News			Heavy rain	1	7	2002	11	HR	12	1.1173	0.706259
F1442	1442	Guatemala	-91.1326	14.2785	11482.1	3	0	2002	8	29	2002	9	5	News			Heavy rain	1	7	2002	8	HR	290	2.01898	3.41139
F1443	1443	China	116.272	24.4607	2120.16	10	1500	2002	8	5	2002	8	12	News			Heavy rain	1	7	2002	8	HR	160	4.75756	3.08576
F1444	1444	China	110.702	25.0185	179045	11	80000	2002	6	29	2002	7	6	News			Heavy rain	1	7	2002	6	HR	244	4.40423	3.53403
F1445	1445	India	73.6623	20.8681	170588	169	28000	2002	6	26	2002	7	3	News			Monsoonal rain	1	7	2002	6	MR	83	2.19375	2.10779
F1446	1446	Brazil	-51.5303	-29.9438	18939.9	0	2000	2002	6	12	2002	6	19	News			Heavy rain	1	7	2002	6	HR	295	5.61677	3.21077
F1447	1447	China	118.078	26.5167	50532.1	11	0	2002	6	12	2002	6	19	News			Heavy rain	2	7	2002	6	HR	151	3.57175	4.64052
F1448	1448	Honduras	-87.1782	14.1031	2916.82	10	4000	2002	6	6	2002	6	13	News			Heavy rain	1	7	2002	6	HR	265	3.63515	2.44469
F1449	1449	China	111.889	27.3326	156149	0	0	2002	5	22	2002	5	29	News			Heavy rain	1	7	2002	5	HR	244	4.40423	3.53403
F1450	1450	USA.	-83.2183	36.8924	40931.3	7	2000	2002	3	17	2002	3	24	News			Heavy rain	2	7	2002	3	HR	191	3.40103	2.61436
F1451	1451	India	87.9734	22.3238	45158	10	1300	2021	9	14	2021	9	20	FloodList			Monsoonal Rain	1.5	6	2021	9	MR	173	2.04375	2.25567
F1452	1452	Turkey	30.9768	41.0954	22929.7	59	2500	2021	8	11	2021	8	17	FloodList			Torrential Rain	2	6	2021	8	HR	235	3.08745	0.279548
F1453	1453	Somalia	45.5507	4.50621	66965.1	2	10000	2021	8	11	2021	8	17	FloodList			Heavy Rain	1.5	6	2021	8	HR	139	2.48045	2.00729
F1454	1454	Panama	-82.002	8.78486	11376.1	0	1408	2021	7	22	2021	7	28	FloodList			Heavy Rain	1.5	6	2021	7	HR	99	2.94985	1.48048
F1455	1455	Costa Rica	-84.1052	9.80222	30326.9	2	3000	2021	7	22	2021	7	28	FloodList			Heavy Rain	1.5	6	2021	7	HR	99	2.94985	1.48048
F1456	1456	USA	-110.581	36.419	281607	4	0	2021	7	22	2021	7	28	FloodList			Torrential Rain	2	6	2021	7	HR	22	8.46228	3.40094
F1457	1457	Mexico	-111.014	31.2745	1261.95	1	0	2021	7	22	2021	7	28	FloodList			Torrential Rain	1.5	6	2021	7	HR	8	6.84514	8.14974
F1458	1458	China	116.193	27.0073	82493.3	0	63000	2021	6	28	2021	7	4	FloodList			Monsoonal Rain	1.5	6	2021	6	MR	57	3.34908	3.2192
F1459	1459	Ukraine	36.1977	45.2459	2832.21	0	1490	2021	6	15	2021	6	21	FloodList			Heavy Rain	1.5	6	2021	6	HR	230	5.19104	3.0963
F1460	1460	India	80.6839	27.6821	239571	0	0	2021	6	15	2021	6	21	FloodList			Monsoonal Rain	1	6	2021	6	MR	156	3.20187	2.42672
F1461	1461	Peru	-70.7561	-12.066	99073	0	4000	2021	2	23	2021	3	1	FloodList			Heavy Rain	1.5	6	2021	2	HR	201	5.12595	4.66599
F1462	1462	Australia	132.648	-14.2696	267224	0	250	2021	2	22	2021	2	28	FloodList			Heavy Rain	1	6	2021	2	HR	243	3.9837	7.84976
F1463	1463	Indonesia	110.391	-6.94421	8568.78	1	36000	2021	2	22	2021	2	28	FloodList			Heavy Rain	1.5	6	2021	2	HR	121	4.02703	1.37174
F1464	1464	Philippines	124.94	12.1765	7008.09	1	10000	2021	2	8	2021	2	14	FloodList			Heavy Rain	1.5	6	2021	2	HR	58	6.42574	4.30834
F1465	1465	Philippines	121.117	16.9331	49952.4	8	3000	2020	12	17	2020	12	23	FloodList			Storm Vicky	1.5	6	2020	12	TC	199	1.45485	3.46186
F1466	1466	United Kingdom	-1.41247	52.6786	72126.4	0	2760	2020	12	24	2020	12	30	FloodList			Storm Bella	1.5	6	2020	12	TC	206	4.34652	3.72624
F1467	1467	India	77.4698	24.7095	613621	13	60	2020	8	21	2020	8	27	FloodList			Monsoonal Rain	1.5	6	2020	8	MR	98	6.4828	4.93865
F1468	1468	India	80.538	27.5459	293810	2	0	2020	7	12	2020	7	18	FloodList			Monsoonal Rain	1.5	6	2020	7	MR	156	3.20187	2.42672
F1469	1469	Japan	131.039	32.6655	28547.8	34	0	2020	6	29	2020	7	5	FloodList			Heavy Rain	2	6	2020	6	HR	279	3.39534	3.17372
F1470	1470	Poland	22.4898	51.1537	47884.2	0	300	2020	6	29	2020	7	5	FloodList			Heavy Rain	1	6	2020	6	HR	144	4.46422	8.19423
F1471	1471	Central African Republic	17.0214	4.58231	65353.3	3	0	2020	5	24	2020	5	30	FloodList			Torrential Rain	1	6	2020	5	HR	229	2.57293	6.10274
F1472	1472	Chad	18.0854	9.62794	134488	0	2062	2020	4	20	2020	4	26	FloodList			Heavy Rain	1	6	2020	4	HR	155	4.57543	4.38916
F1473	1473	Iran	54.1614	33.0386	216987	7	300	2020	4	10	2020	4	16	FloodList			Heavy Rain	1.5	6	2020	4	HR	11	7.15231	8.9576
F1474	1474	Angola	14.2007	-9.13908	77632	11	90	2020	4	18	2020	4	24	FloodList			Heavy Rain	1.5	6	2020	4	HR	227	4.70047	8.29192
F1475	1475	Burundi	30.086	-3.08566	13769.6	1	185	2020	3	2	2020	3	8	FloodList			Heavy Rain	1.5	6	2020	3	HR	226	1.4313	1.73802
F1476	1476	Zimbabwe	27.7849	-18.2455	73436.2	1	160	2020	2	11	2020	2	17	FloodList			Heavy Rain	1	6	2020	2	HR	91	4.07769	6.4392
F1477	1477	Colombia	-77.3255	1.69119	50331.7	0	0	2019	12	6	2019	12	12	FloodList			Heavy Rain	1	6	2019	12	HR	85	2.42486	1.84685
F1478	1478	Colombia	-76.6822	6.78628	51192.4	0	0	2019	12	30	2020	1	5	FloodList			Heavy Rain	1.5	6	2019	12	HR	200	2.74233	2.42064
F1479	1479	India	78.8554	10.8488	104755	30	1000	2019	11	30	2019	12	6	FloodList			Heavy Rain	1.5	6	2019	11	HR	224	1.85499	2.83824
F1480	1480	Malaysia	102.584	4.41537	38171.3	2	15000	2019	11	30	2019	12	6	Validation			Heavy Rain	1.5	6	2019	11	HR	273	0.902007	0.830934
F1481	1481	Japan	140.269	36.7389	23763.9	10	0	2019	10	25	2019	10	31	FloodLIst			Typhoon 21	1.5	6	2019	10	TC	17	7.92888	8.51128
F1482	1482	South Sudan	30.5066	6.49722	323374	0	0	2019	10	12	2019	10	18	FloodList			Heavy Rain	1.5	6	2019	10	HR	51	4.49054	1.67299
F1483	1483	Uruguay	-55.9224	-33.7487	73269.1	0	270	2019	10	12	2019	10	18	FloodList			Heavy Rain	1	6	2019	10	HR	77	2.89499	3.95324
F1484	1484	Pakistan	73.3624	36.1403	30502.4	0	100	2019	7	7	2019	7	13	FloodList			Glacial Lake Outburst	2	6	2019	7	Others	196	4.3896	3.32591
F1485	1485	Tajikistan	69.3539	37.4198	106546	5	40	2019	6	4	2019	6	10	FloodList			Torrential Rain	1.5	6	2019	6	HR	237	7.62365	5.77072
F1486	1486	Burundi	29.8881	-3.14741	9362.24	0	25	2019	3	23	2019	3	29	FloodList			Torrential Rain	1	6	2019	3	HR	161	3.31563	4.44173
F1487	1487	Zimbawe	30.8036	-19.0405	154678	2	300	2019	2	12	2019	2	18	FloodList			Heavy Rain	1.5	6	2019	2	HR	91	4.07769	6.4392
F1488	1488	Greece	24.8775	35.1357	5175.77	4	0	2019	2	12	2019	2	18	FloodList			Torrential Rain	1	6	2019	2	HR	67	0.074231	0.174043
F1489	1489	Vietnam	106.568	17.3678	13984.8	2	400	2018	12	6	2018	12	12	FloodList			Heavy Rain	1.5	6	2018	12	HR	86	1.90593	1.66137
F1490	1490	Sudan	36.6183	19.9066	74505.2	4	300	2018	11	1	2018	11	7	FloodList			Heavy Rain	1	6	2018	11	HR	234	2.61043	5.64608
F1491	1491	Indonesia	99.9864	-0.008989	22664.4	4	0	2018	11	1	2018	11	7	FloodList			Heavy Rain	1	6	2018	11	HR	221	2.82035	1.94062
F1492	1492	India	82.4309	25.7354	70860	20	1000	2018	9	1	2018	9	7	FloodList			Monsoonal Rain	1.5	6	2018	9	MR	298	1.2404	1.58213
F1493	1493	USA	-96.91	38.8297	40006.3	0	300	2018	9	1	2018	9	7	FloodList			Torrential Rain	1.5	6	2018	9	HR	36	2.94237	4.00549
F1494	1494	Vietnam	105.925	21.1736	42661.7	5	1400	2018	7	17	2018	7	23	FloodList			Tropical Storm Son-Tinh	1.5	6	2018	7	TC	297	2.35063	2.02171
F1495	1495	Cambodia	104.477	11.9888	24114.9	0	6800	2018	7	17	2018	7	23	FloodList			Tropical Storm Son-Tinh	1.5	6	2018	7	TC	82	2.35192	3.52872
F1496	1496	Japan	137.895	35.6504	109672	80	1500000	2018	7	5	2018	7	11	FloodList			Tropical Storm Praipiroon	2	6	2018	7	TC	17	7.92888	8.51128
F1497	1497	Malawi	34.0202	-11.1575	37319.6	4	1000	2018	4	11	2018	4	17	FloodList			Heavy Rain	1.5	6	2018	4	HR	50	5.15665	4.83605
F1498	1498	Chile	-70.9912	-33.4188	71430.4	4	50	2017	6	14	2017	6	20	News			Heavy Rain	1	6	2017	6	HR	133	2.59688	9.52635
F1499	1499	USA	-81.5814	34.9912	133033	1	0	2017	4	26	2017	5	2	News			Heavy Rain	1.5	6	2017	4	HR	60	4.3477	2.20873
F1500	1500	Iran	46.1693	37.7043	40807.9	42	0	2017	4	15	2017	4	21	News			Torrential Rain	2	6	2017	4	HR	136	4.0652	5.72836
F1501	1501	Burundi	29.8386	-1.9573	18863.1	6	640	2017	3	16	2017	3	22	News			Heavy Rain	1	6	2017	3	HR	226	1.4313	1.73802
F1502	1502	Peru	-77.573	-5.25083	288499	1	12000	2017	2	1	2017	2	7	News			Heavy Rain	1	6	2017	2	HR	18	5.5751	5.32195
F1503	1503	Philippines	124.062	7.59046	30389.1	13	334000	2017	2	1	2017	2	7	News			Heavy Rain	1.5	6	2017	2	HR	284	4.09678	5.84297
F1504	1504	Thailand	100.753	14.4448	67395.4	11	0	2016	12	1	2016	12	7	News			Monsoonal Rain	1.5	6	2016	12	MR	41	2.47095	2.56804
F1505	1505	Colombia	-76.4842	2.80694	22578.7	0	6	2016	12	1	2016	12	7	News			Torrential Rain	1	6	2016	12	HR	85	2.42486	1.84685
F1506	1506	Mexico	-104.964	23.6723	22329.1	5	3000	2016	9	29	2016	10	5	News			heavy Rain	1	6	2016	9	HR	8	6.84514	8.14974
F1507	1507	Australia	146.752	-41.8093	27186.7	0	0	2016	7	13	2016	7	19	News			Heavy Rain	1	6	2016	7	HR	108	1.76894	1.65679
F1508	1508	Sudan	34.2429	12.5198	39617.9	0	4000	2016	6	30	2016	7	6	News			Torrential Rain	1	6	2016	6	HR	141	4.51717	3.46471
F1509	1509	China	113.991	24.7041	383224	5	17000	2016	3	19	2016	3	25	News			Monsoonal Rain	1.5	6	2016	3	MR	160	4.75756	3.08576
F1510	1510	New Zealand	172.831	-41.9712	35884.5	0	0	2016	2	17	2016	2	23	News			Heavy Rain	1.5	6	2016	2	HR	247	3.14242	2.71123
F1511	1511	Bahamas	-73.8324	22.4916	4639.41	0	300	2015	10	2	2015	10	8	News			Tropical Storm Joaquin	1.5	6	2015	10	TC	49	5.59838	4.52733
F1512	1512	Philippines	121.241	16.691	80271.7	54	60000	2015	10	22	2015	10	28	News			Tropical Storm Koppu	2	6	2015	10	TC	199	1.45485	3.46186
F1513	1513	Tajikistan	73.1149	38.0626	56196	0	10000	2015	7	15	2015	7	21	News			Snowmelt	1.5	6	2015	7	SM	237	7.62365	5.77072
F1514	1514	Australia	127.056	-19.1872	1.51962e+06	1	0	2015	1	5	2015	1	11	News			Heavy Rain	1.5	6	2015	1	HR	217	5.12649	1.78697
F1515	1515	France	0.863937	43.999	123269	5	3000	2014	11	29	2014	12	5	News			Torrential Rain	1.5	6	2014	11	HR	166	5.08733	5.89447
F1516	1516	Niger	6.40648	16.3273	350749	12	10000	2014	8	13	2014	8	19	News			Heavy Rain	1	6	2014	8	HR	23	2.96584	1.73348
F1517	1517	Bulgaria	27.0426	42.9445	24415.4	12	2000	2014	6	19	2014	6	25	News			Torrential Rain	2	6	2014	6	HR	5	1.85409	1.65235
F1518	1518	Russia	94.3696	55.0332	1.8297e+06	70	3000	2014	6	4	2014	6	10	News			Torrential Rain	1.5	6	2014	6	HR	68	15.0534	14.0296
F1519	1519	Sri Lanka	80.1668	7.66215	10337.5	5	16000	2014	6	4	2014	6	10	News			Tropical Storm Boris	1.5	6	2014	6	TC	16	1.45148	0.425701
F1520	1520	Tajikistan	69.3787	38.4853	41719.5	0	425	2014	5	10	2014	5	16	News			Heavy Rain	1.5	6	2014	5	HR	237	7.62365	5.77072
F1521	1521	Tanzania	38.9442	-7.66435	22249.3	0	22000	2014	5	10	2014	5	16	News			Heavy Rain	1	6	2014	5	HR	137	1.06657	3.95061
F1522	1522	Australia	150.117	-26.2415	250162	1	0	2014	3	24	2014	3	30	News			Torrential Rain	1.5	6	2014	3	HR	257	4.84973	5.51797
F1523	1523	Indonesia	97.2893	4.48013	22524.6	0	4500	2013	12	29	2014	1	4	News			Heavy Rain	1	6	2013	12	HR	78	1.76734	1.20761
F1524	1524	South Sudan	28.8241	7.73724	172574	0	3300	2013	10	8	2013	10	14	News			Heavy Rain	1	6	2013	10	HR	51	4.49054	1.67299
F1525	1525	China	120.573	29.15	41577.2	6	176900	2013	10	8	2013	10	14	News			Tropical Storm Fitow	1.5	6	2013	10	TC	151	3.57175	4.64052
F1526	1526	Nigeria	7.63747	10.5244	178192	0	300	2013	9	10	2013	9	16	News			Torrential Rain	1.5	6	2013	9	HR	84	2.55546	3.17845
F1527	1527	China	113.694	22.7696	98182.9	40	0	2013	8	15	2013	8	21	News			Tropical Storm Utor	1.5	6	2013	8	TC	160	4.75756	3.08576
F1528	1528	Russia	128.424	50.0043	102479	0	1500	2013	8	1	2013	8	7	News			Heavy Rain	2	6	2013	8	HR	27	9.60195	10.1228
F1529	1529	Pakistan	70.6377	32.8144	549425	135	81000	2013	8	1	2013	8	7	News			Heavy Rain	1.5	6	2013	8	HR	196	4.3896	3.32591
F1530	1530	Norway	10.478	61.2832	28071.9	0	500	2013	5	22	2013	5	28	News			Heavy Rain and Snowmelt	1.5	6	2013	5	HR+SM	66	2.27753	2.86688
F1531	1531	Afghanistan	68.8486	36.9291	14653.5	13	300	2013	4	23	2013	4	29	News			Torrential Rain	1	6	2013	4	HR	39	3.81025	3.78999
F1532	1532	Argentina	-58.6759	-34.4809	18135.4	59	3000	2013	4	1	2013	4	7	News			Torrential Rain	2	6	2013	4	HR	61	5.63123	5.65278
F1533	1533	Peru	-76.4573	-9.28298	318649	0	2000	2013	1	4	2013	1	10	News			Torrential Rain	1.5	6	2013	1	HR	259	3.86776	5.53213
F1534	1534	Philippines	125.308	7.25699	51782	0	3180	2013	1	4	2013	1	10	News			Heavy Rain	1	6	2013	1	HR	284	4.09678	5.84297
F1535	1535	Russia	47.5986	42.3329	10482.2	7	1120	2012	10	9	2012	10	15	News			Torrential Rain	1.5	6	2012	10	HR	228	3.79721	4.90407
F1536	1536	USA	-149.932	63.1691	8846.21	0	2000	2012	9	20	2012	9	26	News			Heavy Rain	1	6	2012	9	HR	212	1.52248	4.3463
F1537	1537	Pakistan	73.5222	35.0305	98264.4	26	1200	2012	8	23	2012	8	29	News			Monsoonal Rain	1.5	6	2012	8	MR	196	4.3896	3.32591
F1538	1538	China	103.73	31.1602	107984	13	14600	2012	8	14	2012	8	20	News			Monsoonal Rain	1	6	2012	8	MR	264	6.93096	5.65421
F1539	1539	Turkey	36.7667	41.0185	6084.92	10	0	2012	7	3	2012	7	9	News			Torrential Rain	1.5	6	2012	7	HR	75	4.2558	4.21301
F1540	1540	Canada	-122.811	53.8526	213387	1	700	2012	6	20	2012	6	26	News			Heavy Rain and Snowmelt	1.5	6	2012	6	HR+SM	192	10.5467	13.6356
F1541	1541	Canada	-132.089	61.4228	673741	0	0	2012	6	6	2012	6	12	News			Heavy Rain	1	6	2012	6	HR	159	3.21051	9.73517
F1542	1542	Brazil	-62.0228	-3.64908	127883	0	3000	2012	5	1	2012	5	7	News			Heavy Rain	2	6	2012	5	HR	169	9.74602	1.56477
F1543	1543	Afghanistan	64.1872	34.2696	21754.7	26	0	2012	5	1	2012	5	7	News			Torrential Rain	1.5	6	2012	5	HR	29	4.38754	4.48955
F1544	1544	Columbia	-73.0738	3.606	74036	17	56000	2012	4	20	2012	4	26	News			Heavy Rain	1.5	6	2012	4	HR	220	1.97171	3.41535
F1545	1545	Tanzania	34.7926	-1.83097	6851.66	10	0	2012	3	1	2012	3	7	News			Heavy Rain	1	6	2012	3	HR	277	2.42554	2.42898
F1546	1546	Philippines	124.875	8.52649	23573.9	957	1000	2011	12	16	2011	12	22	News			Tropical Storm Washi	2	6	2011	12	TC	284	4.09678	5.84297
F1547	1547	Kenya	40.1672	2.18085	41010.1	4	10000	2011	11	9	2011	11	15	News			Torrential Rain	1.5	6	2011	11	HR	238	1.96608	1.81915
F1548	1548	Italy	9.33422	44.4216	4696.07	7	0	2011	10	26	2011	11	1	News			Torrential Rain	2	6	2011	10	HR	197	6.23536	5.57851
F1549	1549	Dominican Republic	-70.4897	19.1316	28022.4	3	7000	2011	8	3	2011	8	9	News			Tropical Storm-Emily	1.5	6	2011	8	TC	213	4.86489	1.57567
F1550	1550	Brazil	-52.6403	-30.343	129795	10	20000	2011	7	23	2011	7	29	News			Heavy Rain	1.5	6	2011	7	HR	295	5.61677	3.21077
F1551	1551	Laos	101.556	19.3801	36797.7	6	0	2011	6	23	2011	6	29	News			Tropical Storm Haima	1.5	6	2011	6	TC	203	3.70294	3.42191
F1552	1552	Ivory Coast	-3.23691	5.96536	14449	0	500	2011	6	15	2011	6	21	News			Heavy Rain	1	6	2011	6	HR	218	3.91327	0.54846
F1553	1553	China	102.561	36.9861	115469	0	2000	2011	6	15	2011	6	21	News			Heavy Rain	1.5	6	2011	6	HR	3	5.55359	4.79109
F1554	1554	Tasmania	147.327	-41.4217	4650.1	0	500	2011	3	22	2011	3	28	News			Torrential Rain	2	6	2011	3	HR	108	1.76894	1.65679
F1555	1555	Brazil	-48.1626	-23.783	124445	10	31000	2011	3	12	2011	3	18	News			Heavy Rain	1.5	6	2011	3	HR	147	4.62703	3.43601
F1556	1556	Afghanistan	63.9941	35.0754	63337.6	25	3000	2011	2	10	2011	2	16	News			Snowmelt	1	6	2011	2	SM	29	4.38754	4.48955
F1557	1557	Philippines	125.779	9.40044	3623.61	0	32342	2011	1	25	2011	1	31	News			Torrential Rain	1.5	6	2011	1	HR	284	4.09678	5.84297
F1558	1558	Canada	-67.4496	48.2618	19018.8	0	1000	2010	12	14	2010	12	20	News			Torrential Rain	1.5	6	2010	12	HR	143	7.40155	4.12721
F1559	1559	Ghana	-0.809999	8.28	4567.71	0	2600	2010	11	5	2010	11	11	News			Heavy Rain	1.5	6	2010	11	HR	79	0.6138	2.1575
F1560	1560	Viet Nam	108.92	12.5176	33659.8	18	35000	2010	10	30	2010	11	5	News			Heavy Rain	1	6	2010	10	HR	240	1.24268	1.94266
F1561	1561	Viet Nam	105.524	16.7052	109614	112	3000	2010	10	15	2010	10	21	News			Torrential rain	1.5	6	2010	10	HR	86	1.90593	1.66137
F1562	1562	North Korea	124.965	40.365	305.538	0	35000	2010	8	26	2010	9	1	News			Heavy Rain	1.5	6	2010	8	HR	165	7.79877	7.57896
F1563	1563	New Zealand	169.918	-45.1567	25183.1	0	0	2010	5	25	2010	5	31	0			Heavy Rain	2	6	2010	5	HR	71	3.2966	2.92674
F1564	1564	Guatamala	-89.5636	14.0752	68697.1	172	94000	2010	5	18	2010	5	24	0			Tropical Cyclone Agatha	2	6	2010	5	TC	290	2.01898	3.41139
F1565	1565	India	79.4844	15.2182	63171.4	27	50000	2010	5	18	2010	5	24	0			Heavy rain	1	6	2010	5	HR	204	3.21852	5.05327
F1566	1566	Italy	12.7554	42.7931	40932.7	0	500	2009	12	21	2009	12	27	0			Torrential Rain	1	6	2009	12	HR	167	4.65547	4.2482
F1567	1567	Malaysia	102.358	4.99247	37559.5	0	9062	2009	11	21	2009	11	27	0			Heavy Rain	1	6	2009	11	HR	69	1.38681	0.724034
F1568	1568	Malaysia	100.96	5.74257	14486.5	0	1793	2009	11	10	2009	11	16	0			Heavy Rain	1	6	2009	11	HR	216	1.10968	0.898889
F1569	1569	Nigeria	6.5097	5.54356	53018.5	0	5000	2009	10	20	2009	10	26	0			Heavy Rain	1	6	2009	10	HR	73	4.57421	3.9748
F1570	1570	Philippines	120.749	14.8722	25299.3	420	200000	2009	9	25	2009	10	1	0			Tropical storm Ketsana/On	2	6	2009	9	TC	199	1.45485	3.46186
F1571	1571	Sudan	32.604	15.9846	59848.9	5	80000	2009	8	16	2009	8	22	0			Heavy Rain	1	6	2009	8	HR	141	4.51717	3.46471
F1572	1572	Nepal	88.1319	27.0167	13717.1	7	6265	2009	8	16	2009	8	22	0			Heavy Rain	1	6	2009	8	HR	188	1.51958	1.76044
F1573	1573	India	74.7271	15.3059	63616.2	0	0	2009	7	11	2009	7	17	News			Heavy Rain	1	6	2009	7	HR	266	1.30762	3.43199
F1574	1574	USA	-81.2123	28.9812	13738.8	21	0	2009	5	15	2009	5	21	News			Heavy Rain	1.5	6	2009	5	HR	239	4.43206	3.03502
F1575	1575	Philippines	121.351	17.9542	21766	6	30000	2008	11	18	2008	11	24	News			Heavy Rain	1	6	2008	11	HR	199	1.45485	3.46186
F1576	1576	USA	-122.774	47.0143	75156.7	2	0	2008	11	6	2008	11	12	News			Heavy Rain	1.5	6	2008	11	HR	192	10.5467	13.6356
F1577	1577	China	109.819	19.1585	29937.7	2	50000	2008	10	10	2008	10	16	News			Heavy Rain	1.5	6	2008	10	HR	296	0.310823	0.340186
F1578	1578	India	81.3801	16.6523	75487.9	74	0	2008	8	5	2008	8	11	News			Heavy monsoon rains	1.5	6	2008	8	MR	204	3.21852	5.05327
F1579	1579	Chad	15.455	9.28889	178994	0	0	2008	8	2	2008	8	8	News			Torrential rain	1	6	2008	8	HR	101	2.25321	5.72136
F1580	1580	Sri Lanka	80.4178	6.6853	4935.68	9	18000	2008	4	27	2008	5	3	News			Heavy rain	1	6	2008	4	HR	30	1.81502	0.973764
F1581	1581	USA	-86.8374	40.8507	118977	0	150	2008	2	6	2008	2	12	News			Rain and snowmelt	1.5	6	2008	2	HR+SM	263	3.59753	3.51441
F1582	1582	Australia	152.87	-28.4427	41557.4	1	3000	2008	1	3	2008	1	9	News			Heavy rain	1.5	6	2008	1	HR	267	2.26897	2.11122
F1583	1583	Dominican Republic	-71.03	18.9316	34786.2	36	62000	2007	12	11	2007	12	17	News			Tropical cyclone	1	6	2007	12	TC	292	2.86112	1.32113
F1584	1584	Philippines	123.381	13.3575	4597.66	20	0	2007	10	27	2007	11	2	News			Heavy rain	1	6	2007	10	HR	58	6.42574	4.30834
F1585	1585	Democratic Republic of Congo	15.3815	-4.36763	1949.71	30	3500	2007	10	25	2007	10	31	News			Heavy rain	1	6	2007	10	HR	227	4.70047	8.29192
F1586	1586	Spain	-0.42327	38.4638	5461.08	3	0	2007	10	12	2007	10	18	News			Heavy rain	1	6	2007	10	HR	129	7.72241	11.2081
F1587	1587	Costa Rica	-84.9519	10.2653	11460.1	0	623	2007	9	20	2007	9	26	News			Heavy rain	1	6	2007	9	HR	99	2.94985	1.48048
F1588	1588	Romania	27.2393	45.8225	26859.7	7	1400	2007	9	5	2007	9	11	News			Heavy rain	1	6	2007	9	HR	43	2.28642	2.99832
F1589	1589	Chad	15.1096	9.6446	23497.3	3	3000	2007	8	9	2007	8	15	News			Heavy rain	1	6	2007	8	HR	101	2.25321	5.72136
F1590	1590	South Africa	19.5753	-34.0906	20096.5	0	38000	2007	7	27	2007	8	2	News			Heavy rain	1	6	2007	7	HR	252	3.40042	1.07878
F1591	1591	UK	-0.759207	52.5232	23106.1	1	200	2007	6	15	2007	6	21	News			Heavy rain	1	6	2007	6	HR	206	4.34652	3.72624
F1592	1592	Oman	57.933	28.5367	372988	61	60000	2007	6	6	2007	6	12	News			Tropical cyclone	1	6	2007	6	TC	74	3.92164	4.18443
F1593	1593	Indonesia	119.954	-1.07453	3358.16	2	14400	2007	5	6	2007	5	12	News			Heavy rain	1	6	2007	5	HR	20	13.0266	9.16371
F1594	1594	Thailand	99.6143	11.6526	5387.26	1	1000	2007	5	1	2007	5	7	News			Heavy rain	1	6	2007	5	HR	130	0.781353	3.4691
F1595	1595	Colombia	-75.2114	4.50308	1940.49	17	2000	2007	4	26	2007	5	2	News			Heavy rain	1	6	2007	4	HR	200	2.74233	2.42064
F1596	1596	USA	-72.189	42.3423	109079	9	0	2007	4	15	2007	4	21	News			Heavy rain	1	6	2007	4	HR	236	3.61632	4.02373
F1597	1597	Philippines	125.834	7.61046	3683.47	1	40000	2006	10	21	2006	10	27	News			Heavy rain	1	6	2006	10	HR	284	4.09678	5.84297
F1598	1598	China	102.644	23.3406	24766.3	16	20000	2006	10	6	2006	10	12	News			Heavy rain	1	6	2006	10	HR	4	2.38114	2.77367
F1599	1599	India	81.5174	27.5853	32712.8	42	50000	2006	8	29	2006	9	4	News			Monsoonal rain	1	6	2006	8	MR	156	3.20187	2.42672
F1600	1600	Chile	-72.642	-37.2588	5035.05	15	30000	2006	7	11	2006	7	17	News			Heavy rain	1	6	2006	7	HR	133	2.59688	9.52635
F1601	1601	Honduras	-88.0668	14.8995	9984.92	4	1500	2006	6	25	2006	7	1	News			Heavy rain	1	6	2006	6	HR	265	3.63515	2.44469
F1602	1602	USA	-75.7832	40.4133	122594	11	65000	2006	6	25	2006	7	1	News			Heavy rain	2	6	2006	6	HR	254	3.58781	3.15212
F1603	1603	Romania	24.1537	47.4559	5536.22	12	626	2006	6	20	2006	6	26	News			Heavy rain	1	6	2006	6	HR	283	2.74163	1.66027
F1604	1604	Burma	94.9457	18.3679	77888.8	21	800	2006	4	29	2006	5	5	News			Tropical Cyclone	1	6	2006	4	TC	245	1.52714	1.70281
F1605	1605	Canada	-56.0469	49.7197	726.151	0	200	2006	4	18	2006	4	24	News			Heavy rain	1	6	2006	4	HR	208	4.52946	4.80496
F1606	1606	Papua New Guinea	143.217	-4.26192	41564	0	400	2006	4	12	2006	4	18	News			Heavy rain	1	6	2006	4	HR	92	11.3881	4.80799
F1607	1607	Australia	115.125	-25.677	191823	0	500	2006	3	30	2006	4	5	News			Tropical Cyclone	1	6	2006	3	TC	76	5.57036	7.3029
F1608	1608	Papua New Guinea	144.381	-5.79946	7506.79	6	5000	2006	2	18	2006	2	24	News			Heavy rain	1	6	2006	2	HR	92	11.3881	4.80799
F1609	1609	Indonesia	102.23	-1.81545	29003.7	0	300	2006	2	7	2006	2	13	News			Heavy rain	1	6	2006	2	HR	15	2.93286	2.00441
F1610	1610	Jamaica	-83.3284	22.4834	47853.3	24	100000	2005	10	19	2005	10	25	News			Tropical cyclone	1	6	2005	10	TC	80	6.68054	2.61568
F1611	1611	Vietnam	105.55	18.7601	10778.8	8	8500	2005	9	18	2005	9	24	News			Tropical cyclone	1	6	2005	9	TC	72	0.937875	1.70181
F1612	1612	Taiwan	120.345	22.8027	3446.4	16	2700	2005	6	11	2005	6	17	News			Heavy rain	2	6	2005	6	HR	281	1.26192	2.54946
F1613	1613	Finland	26.3662	67.4743	24898.9	0	400	2005	5	25	2005	5	31	News			Snowmelt	1	6	2005	5	SM	258	2.56274	10.8223
F1614	1614	Pakistan	66.9303	30.7184	104031	15	5000	2005	3	2	2005	3	8	News			Heavy rain	1	6	2005	3	HR	209	5.27984	4.05959
F1615	1615	Indonesia	107.603	-6.95896	892.05	0	50000	2005	2	19	2005	2	25	News			Heavy rain	1	6	2005	2	HR	121	4.02703	1.37174
F1616	1616	China	108.196	30.5736	72283.7	196	500000	2004	9	3	2004	9	9	News			Heavy rain	2	6	2004	9	HR	171	6.95257	4.51377
F1617	1617	Thailand	103.937	15.848	17191.9	3	0	2004	7	27	2004	8	2	News			Heavy rain	1	6	2004	7	HR	93	2.34464	2.42405
F1618	1618	Indonesia	101.494	0.286528	3601.56	0	4000	2003	11	30	2003	12	6	News			Heavy rain	1	6	2003	11	HR	15	2.93286	2.00441
F1619	1619	Columbia	-75.3122	5.47488	171071	16	0	2003	10	29	2003	11	4	News			Heavy rain	1	6	2003	10	HR	200	2.74233	2.42064
F1620	1620	USA	-78.4245	37.3311	171199	7	2500	2003	9	18	2003	9	24	News			Tropical Cyclone	1	6	2003	9	TC	107	2.31991	2.97264
F1621	1621	India	73.44	21.3961	37685.3	4	0	2003	6	20	2003	6	26	News			Monsoonal rain	1	6	2003	6	MR	83	2.19375	2.10779
F1622	1622	USA	-81.8936	27.2672	18773.6	0	250	2003	6	22	2003	6	28	News			Heavy rain	1	6	2003	6	HR	239	4.43206	3.03502
F1623	1623	USA	-82.3633	38.3574	60614.8	7	1500	2003	6	13	2003	6	19	News			Heavy rain	1	6	2003	6	HR	191	3.40103	2.61436
F1624	1624	China	114.939	26.5695	317906	83	18000	2003	5	15	2003	5	21	News			Heavy rain	1	6	2003	5	HR	57	3.34908	3.2192
F1625	1625	Haiti	-65.8269	18.2528	1139.21	4	300	2003	4	16	2003	4	22	News			Heavy rain	1	6	2003	4	HR	213	4.86489	1.57567
F1626	1626	Pakistan	68.0677	27.5247	433470	20	3000	2003	2	16	2003	2	22	News			Heavy rain	1	6	2003	2	HR	109	4.68627	3.15773
F1627	1627	Canada	-56.033	48.983	1014.86	0	1100	2003	2	15	2003	2	21	News			Ice Jams	1	6	2003	2	Ice Jam/break-up	208	4.52946	4.80496
F1628	1628	Afghanistan	67.1814	37.282	1672.7	0	300	2003	1	14	2003	1	20	News			Heavy rain	1	6	2003	1	HR	39	3.81025	3.78999
F1629	1629	Kenya	40.0925	-1.41562	77910.1	14	20000	2002	10	29	2002	11	4	News			Heavy rain	1	6	2002	10	HR	64	1.29611	1.42593
F1630	1630	India	75.527	11.8739	9745.41	11	0	2002	10	10	2002	10	16	News			Monsoonal rain	1	6	2002	10	MR	266	1.30762	3.43199
F1631	1631	Macedonia	22.2186	41.5767	8020.61	0	0	2002	10	10	2002	10	16	News			Heavy rain	1	6	2002	10	HR	7	2.64634	1.96787
F1632	1632	Pakistan	72.0269	34.492	4902.73	22	3000	2002	8	22	2002	8	28	News			Heavy rain	1	6	2002	8	HR	196	4.3896	3.32591
F1633	1633	China	99.4409	25.5714	17267.5	106	13000	2002	8	14	2002	8	20	News			Heavy rain	1	6	2002	8	HR	124	3.28526	3.50522
F1634	1634	South Korea	125.66	38.8933	29669.2	21	26000	2002	8	5	2002	8	11	News			Heavy rain	1	6	2002	8	HR	40	3.1525	7.68504
F1635	1635	Vietnam	103.689	22.1084	27818.8	10	2000	2002	7	31	2002	8	6	News			Heavy rain	1	6	2002	7	HR	4	2.38114	2.77367
F1636	1636	South Africa	18.5798	-34.0133	275.312	0	2300	2002	7	28	2002	8	3	News			Heavy rain	1	6	2002	7	HR	252	3.40042	1.07878
F1637	1637	Russia	132.38	43.8822	23877.4	0	1500	2002	7	20	2002	7	26	News			Heavy rain	1	6	2002	7	HR	27	9.60195	10.1228
F1638	1638	Bangladesh	90.9923	25.2225	18368.6	4	20000	2002	6	18	2002	6	24	News			Monsoonal rain	1	6	2002	6	MR	35	1.63529	2.25021
F1639	1639	India	95.3833	27.8034	3790.23	0	25000	2002	6	16	2002	6	22	News			Monsoonal rain	1	6	2002	6	MR	113	2.53928	5.99182
F1640	1640	Russia	61.5509	55.5516	66440	0	0	2002	6	9	2002	6	15	News			Heavy rain	1	6	2002	6	HR	94	7.44167	6.51359
F1641	1641	USA	-81.9867	37.5469	19788.4	9	1000	2002	5	2	2002	5	8	News			Heavy rain	1	6	2002	5	HR	191	3.40103	2.61436
F1642	1642	Australia	126.014	-18.0598	57867.8	0	32	2002	2	23	2002	3	1	News			Heavy rain	2	6	2002	2	HR	217	5.12649	1.78697
F1643	1643	Lithuania	21.5702	55.4566	2866.26	0	0	2002	1	27	2002	2	2	News			Snowmelt	1	6	2002	1	SM	144	4.46422	8.19423
F1644	1644	USA	-85.6892	35.6744	87111.9	6	0	2002	1	23	2002	1	29	News			Heavy rain	1	6	2002	1	HR	182	3.15566	3.98181
F1645	1645	Thailand	101.323	17.3204	218555	0	40000	2021	9	23	2021	9	28	FloodList			Tropical Storm Dianmu	1.5	5	2021	9	TC	203	3.70294	3.42191
F1646	1646	Benin	2.17534	7.4037	18289.2	1	0	2021	8	20	2021	8	25	FloodList			Heavy Rain	1	5	2021	8	HR	102	1.60323	2.30646
F1647	1647	Japan	130.248	32.777	2470.63	3	50	2021	8	12	2021	8	17	FloodList			Heavy Rain	1.5	5	2021	8	HR	279	3.39534	3.17372
F1648	1648	Germany	6.62917	51.1613	8488.83	180	0	2021	7	14	2021	7	19	FloodList			Torrential Rain	2	5	2021	7	HR	122	5.56245	5.49786
F1649	1649	South Africa	20.8567	-33.8857	40795.7	2	50	2021	5	4	2021	5	9	FloodList			Heavy Rain	1	5	2021	5	HR	252	3.40042	1.07878
F1650	1650	Uganda	31.6943	-0.272389	16050	0	0	2021	5	4	2021	5	9	FloodList			Heavy Rain	1	5	2021	5	HR	214	1.5443	2.45636
F1651	1651	Colombia	-73.0201	1.66438	257392	3	0	2021	4	1	2021	4	6	FloodList			Heavy Rain	1	5	2021	4	HR	220	1.97171	3.41535
F1652	1652	Haiti	-72.3521	18.9203	11054.9	3	750	2021	4	2	2021	4	7	FloodList			Heavy Rain	1.5	5	2021	4	HR	292	2.86112	1.32113
F1653	1653	Burundi	30.5685	-3.06701	46847	0	1900	2021	2	24	2021	3	1	FloodList			Heavy Rain	1.5	5	2021	2	HR	226	1.4313	1.73802
F1654	1654	Chile	-71.3871	-35.3275	93471.2	0	521	2021	1	29	2021	2	3	FloodList			Heavy Rain	1.5	5	2021	1	HR	133	2.59688	9.52635
F1655	1655	Thailand	99.5905	9.10881	66980.7	1	400	2020	12	17	2020	12	22	FloodList			Monsoonal Rain	1.5	5	2020	12	MR	130	0.781353	3.4691
F1656	1656	Democratic Republic of Congo	28.8983	-3.64275	7329.61	4	0	2020	12	12	2020	12	17	FloodList			Torrential Rain	1.5	5	2020	12	HR	161	3.31563	4.44173
F1657	1657	Nicaragua	-85.4414	14.142	108878	2	400	2020	11	16	2020	11	21	FloodList			Tropical Storm Iota	2	5	2020	11	TC	181	2.73762	3.15799
F1658	1658	Indonesia	99.7884	1.20606	69428.8	0	3000	2020	11	4	2020	11	9	FloodList			Heavy Rain	1	5	2020	11	HR	221	2.82035	1.94062
F1659	1659	Nicaragua	-89.6592	16.6216	412060	40	0	2020	11	4	2020	11	9	FloodList			Tropical Storm Eta	1.5	5	2020	11	TC	290	2.01898	3.41139
F1660	1660	Malaysia	103.055	2.4561	30344.3	0	1000	2020	6	20	2020	6	25	FloodList			Heavy Rain	1.5	5	2020	6	HR	88	0.939274	1.18915
F1661	1661	Djibouti	42.6804	11.6851	10321.8	8	0	2020	4	21	2020	4	26	FloodList			Torrential Rain	2	5	2020	4	HR	184	2.65804	2.41698
F1662	1662	Peru	-76.8801	-7.01073	152175	0	120	2020	3	28	2020	4	2	FloodList			Heavy Rain	1.5	5	2020	3	HR	259	3.86776	5.53213
F1663	1663	Mozambique	35.2821	-18.0132	172917	2	2000	2020	2	12	2020	2	17	FloodList			Heavy Rain	1.5	5	2020	2	HR	19	4.50439	5.8335
F1664	1664	Zimbabwe	27.1663	-18.3012	75329.4	0	40	2020	1	17	2020	1	22	FloodList			Heavy Rain	1	5	2020	1	HR	91	4.07769	6.4392
F1665	1665	Mozambique	36.8657	-16.2229	401250	28	10000	2020	1	17	2020	1	22	FloodList			Heavy Rain	1.5	5	2020	1	HR	19	4.50439	5.8335
F1666	1666	Madagascar	47.3075	-15.9616	205042	2	250	2019	12	9	2019	12	14	FloodList			Tropical Storm Belna	1.5	5	2019	12	TC	135	12.8814	6.71678
F1667	1667	Turkey	32.5109	36.8055	22878.5	2	0	2020	1	4	2020	1	9	FloodList			Torrential Rain	1	5	2020	1	HR	75	4.2558	4.21301
F1668	1668	Israel	35.3316	32.8621	2433.25	6	0	2020	1	4	2020	1	9	FloodList			Torrential Rain	1	5	2020	1	HR	10	3.93713	5.9189
F1669	1669	Philippines	121.241	14.5587	24395.2	0	2000	2019	11	14	2019	11	19	FloodList			Tropical Storm Ramon	1.5	5	2019	11	TC	199	1.45485	3.46186
F1670	1670	Ghana	0.146375	5.81812	7285.63	0	0	2019	10	25	2019	10	30	FloodList			Heavy Rain	1	5	2019	10	HR	37	1.12442	0.500748
F1671	1671	South Korea	128.565	36.1376	28112.7	10	1500	2019	10	2	2019	10	7	FloodList			Tropical Storm Mitag	1.5	5	2019	10	TC	40	3.1525	7.68504
F1672	1672	Oman	57.2296	19.8969	72575.9	0	10	2019	9	24	2019	9	29	FloodList			Tropical Storm Hikaa	1.5	5	2019	9	TC	1	7.58348	7.11256
F1673	1673	Russia	134.553	44.7995	86511	0	170	2019	8	25	2019	8	30	FloodList			Heavy Rain	1	5	2019	8	HR	27	9.60195	10.1228
F1674	1674	Guatamala	-90.9716	15.0994	16345.2	0	300	2019	8	4	2019	8	9	FloodList			Torrential Rain	1	5	2019	8	HR	290	2.01898	3.41139
F1675	1675	Hungary	20.1639	47.2624	14047.3	0	0	2019	6	19	2019	6	24	FloodList			Heavy Rain	1	5	2019	6	HR	144	4.46422	8.19423
F1676	1676	Saudi Arabia	45.2538	18.5395	238157	1	36	2019	5	22	2019	5	27	FloodLIst			Torrential Rain	1	5	2019	5	HR	115	3.23776	5.28091
F1677	1677	Spain	-0.076316	39.8586	53290.6	0	100	2019	4	18	2019	4	23	FloodList			Torrential Rain	1.5	5	2019	4	HR	166	5.08733	5.89447
F1678	1678	USA	-120.058	35.7787	72393.2	0	0	2018	12	5	2018	12	10	FloodList			Heavy Rain	1.5	5	2018	12	HR	207	6.78213	7.06152
F1679	1679	Cyprus	35.2079	32.7134	14894.9	4	0	2018	12	5	2018	12	10	FloodList			Heavy Rain	1.5	5	2018	12	HR	10	3.93713	5.9189
F1680	1680	Indonesia	102.708	-1.57238	136440	9	236	2018	12	5	2018	12	10	FloodList			Heavy Rain	1	5	2018	12	HR	15	2.93286	2.00441
F1681	1681	Iraq	45.8229	33.0427	256783	22	3000	2018	11	22	2018	11	27	FloodList			Heavy Rain	1.5	5	2018	11	HR	136	4.0652	5.72836
F1682	1682	Vietnam	107.137	11.491	121112	1	100000	2018	11	24	2018	11	29	FloodList			Tropical Storm Usagi	1	5	2018	11	TC	195	1.88336	1.47124
F1683	1683	Liberia	-10.0479	6.24439	16572.3	0	0	2018	7	18	2018	7	23	FloodList			Monsoonal Rain	1	5	2018	7	MR	9	3.38986	3.80974
F1684	1684	India	74.5501	19.5656	116871	1	300	2018	7	6	2018	7	11	FloodLIst			Monsoonal Rain	1.5	5	2018	7	MR	251	2.35265	1.58198
F1685	1685	Myanmar	93.8747	21.9855	98881.3	1	1000	2018	6	15	2018	6	20	FloodList			Monsoonal Rain	1.5	5	2018	6	MR	138	3.71152	3.36204
F1686	1686	Uganda	34.0697	1.36283	10889.5	0	600	2018	5	22	2018	5	27	FloodList			Heavy Rain	1	5	2018	5	HR	172	1.79794	2.65121
F1687	1687	Spain	-0.967082	42.1165	54743.5	1	0	2018	4	12	2018	4	17	FloodList			Heavy Rain and Snowmelt	1.5	5	2018	4	HR+SM	166	5.08733	5.89447
F1688	1688	Russia	84.5959	52.8826	172030	0	1029	2018	3	26	2018	3	31	FloodList			Heavy Rain and Snowmelt	1	5	2018	3	HR+SM	68	15.0534	14.0296
F1689	1689	USA	-88.1137	38.2921	58373.4	0	12	2018	4	3	2018	4	8	FloodList			Torrential Rain	1.5	5	2018	4	HR	182	3.15566	3.98181
F1690	1690	Dominican Republic	-70.9541	19.6636	3227.68	0	0	2018	3	15	2018	3	20	FloodList			Torrential Rain	1.5	5	2018	3	HR	292	2.86112	1.32113
F1691	1691	Kazakhstan	81.4783	47.3808	331425	0	400	2018	3	9	2018	3	14	FloodList			Heavy Rain and Snowmelt	1	5	2018	3	HR+SM	225	6.66412	7.69027
F1692	1692	France	1.60624	48.5107	72015.7	0	1000	2018	1	24	2018	1	29	FloodList			Heavy Rain	1.5	5	2018	1	HR	164	2.42486	3.12474
F1693	1693	Phillipines	125.295	8.44529	49721.1	160	140000	2017	12	22	2017	12	27	News			Tropical Storm Tembin	2	5	2017	12	TC	284	4.09678	5.84297
F1694	1694	Sri Lanka	80.7359	7.76105	52052.8	13	5000	2017	11	29	2017	12	4	News			Tropical Storm Ockhi	1.5	5	2017	11	TC	16	1.45148	0.425701
F1695	1695	Vietnam	108.399	11.6644	27646.3	4	35000	2017	11	19	2017	11	24	News			Tropical Depression	1	5	2017	11	TC	240	1.24268	1.94266
F1696	1696	Malaysia	101.026	5.2466	37944	7	10000	2017	11	3	2017	11	8	News			Heavy Rain	2	5	2017	11	HR	300	0.895928	0.758787
F1697	1697	India	70.9375	21.898	31956.1	94	3000	2017	7	15	2017	7	20	News			Monsoonal Rain	1	5	2017	7	MR	179	1.48519	0.809009
F1698	1698	Guyana	-59.0153	3.81464	131888	0	100	2017	5	20	2017	5	25	News			Heavy Rain	1.5	5	2017	5	HR	294	3.33934	4.11651
F1699	1699	South Africa	29.7149	-28.3624	213687	1	300	2017	5	14	2017	5	19	News			Torrential Rain	1	5	2017	5	HR	260	6.00319	6.41648
F1700	1700	Philippines	125.027	8.08572	46236.7	4	13559	2017	1	16	2017	1	21	News			Heavy Rain	1	5	2017	1	HR	284	4.09678	5.84297
F1701	1701	Malaysia	102.411	4.70029	43580.5	0	25000	2016	12	31	2017	1	5	News			Heavy Rain	1.5	5	2016	12	HR	69	1.38681	0.724034
F1702	1702	Haiti	-72.5871	19.7388	4534.1	10	0	2016	11	5	2016	11	10	News			Heavy Rain	1	5	2016	11	HR	292	2.86112	1.32113
F1703	1703	China	117.629	26.0905	355309	15	1500	2016	9	17	2016	9	22	News			Tropical Storm Meranti	1.5	5	2016	9	TC	151	3.57175	4.64052
F1704	1704	Philippines	123.517	7.96266	10618.2	0	260000	2016	7	29	2016	8	3	News			Monsoonal Rain	1	5	2016	7	MR	284	4.09678	5.84297
F1705	1705	Australia	145.663	-25.1971	789275	0	0	2016	6	19	2016	6	24	News			Heavy Rain	1.5	5	2016	6	HR	257	4.84973	5.51797
F1706	1706	Rwanda	30.0118	-2.05649	18269.2	49	2000	2016	5	6	2016	5	11	Flood LIst			Heavy Rain	1.5	5	2016	5	HR	226	1.4313	1.73802
F1707	1707	Oman	53.5676	21.311	134748	5	0	2016	4	8	2016	4	13	News			Torrential Rain	1	5	2016	4	HR	1	7.58348	7.11256
F1708	1708	USA	-122.284	38.6065	74128	1	36	2016	3	5	2016	3	10	News			Heavy Rain	1.5	5	2016	3	HR	207	6.78213	7.06152
F1709	1709	Indonesia	98.4028	3.66137	56237.1	0	4000	2015	10	23	2015	10	28	News			Heavy Rain	1	5	2015	10	HR	154	2.24164	0.958241
F1710	1710	Mexico	-101.772	28.3812	1.43295e+06	0	0	2015	10	23	2015	10	28	News			Tropical Storm Patricia	1.5	5	2015	10	TC	249	4.13689	4.29037
F1711	1711	Guyana	-58.7431	6.66576	30931.2	0	0	2015	7	16	2015	7	21	News			Heavy Rain	1.5	5	2015	7	HR	294	3.33934	4.11651
F1712	1712	Vietnam	103.525	21.3114	6346.62	7	100	2015	6	24	2015	6	29	News			Tropical Storm Kujira	1.5	5	2015	6	TC	4	2.38114	2.77367
F1713	1713	India	70.7643	21.8734	43781.6	81	9000	2015	6	24	2015	6	29	News			Monsoonal Rain	1.5	5	2015	6	MR	179	1.48519	0.809009
F1714	1714	Bangladesh	91.9942	22.4079	12508.2	0	23	2015	6	24	2015	6	29	News			Torrential Rain	1.5	5	2015	6	HR	45	1.99194	2.04137
F1715	1715	Nepal	87.3919	27.4682	12034.3	40	0	2015	6	10	2015	6	15	News			Monsoonal Rain	1	5	2015	6	MR	148	2.46873	1.25234
F1716	1716	Kenya	36.2471	-0.795186	20432.6	13	3000	2015	4	27	2015	5	2	News			Heavy Rain	1.5	5	2015	4	HR	277	2.42554	2.42898
F1717	1717	India	78.2616	10.2916	115476	5	300	2014	10	22	2014	10	27	News			Monsoonal Rain	1	5	2014	10	MR	224	1.85499	2.83824
F1718	1718	USA	-89.1282	31.4244	53220.8	0	200	2014	3	25	2014	3	30	News			Heavy Rain	1.5	5	2014	3	HR	118	4.00845	1.96287
F1719	1719	Australia	131.732	-14.3299	426980	0	0	2014	2	2	2014	2	7	News			Tropical Storm Fletcher	1	5	2014	2	TC	243	3.9837	7.84976
F1720	1720	Vietnam	107.706	15.5821	48985.1	41	80000	2013	11	14	2013	11	19	News			Heavy Rain	1.5	5	2013	11	HR	269	1.74087	2.11459
F1721	1721	Romania	27.5529	45.7492	7171.77	8	2100	2013	9	11	2013	9	16	News			Torrential Rain	2	5	2013	9	HR	43	2.28642	2.99832
F1722	1722	North Korea	126.319	39.6151	21695.4	2	760	2013	7	10	2013	7	15	News			Heavy Rain	1	5	2013	7	HR	40	3.1525	7.68504
F1723	1723	Seychelles	55.4243	-4.60943	451.786	0	106	2013	1	27	2013	2	1	News			Torrential Rain	1.5	5	2013	1	HR	187	0	0
F1724	1724	Spain	-3.62785	37.0752	12226.9	0	120	2012	11	13	2012	11	18	News			Torrential Rain	1	5	2012	11	HR	129	7.72241	11.2081
F1725	1725	Viet Nam	105.504	19.0565	158124	30	260000	2012	10	24	2012	10	29	News			Tropical Storm Son-Tinh	2	5	2012	10	TC	72	0.937875	1.70181
F1726	1726	South Africa	26.5615	-32.9367	14489.1	12	0	2012	10	24	2012	10	29	News			Heavy Rain	1.5	5	2012	10	HR	260	6.00319	6.41648
F1727	1727	USA	-75.228	39.9231	293995	65	0	2012	10	24	2012	10	29	News			Tropical Storm Sandy	2	5	2012	10	TC	254	3.58781	3.15212
F1728	1728	The Gambia	-16.1515	13.4093	4747.33	0	41	2012	9	2	2012	9	7	News			Heavy Rain	1	5	2012	9	HR	65	6.05128	4.34068
F1729	1729	Vietnam	105.458	19.0626	16825.6	6	5000	2012	9	2	2012	9	7	News			Torrential Rain	1	5	2012	9	HR	72	0.937875	1.70181
F1730	1730	Nigeria	4.12488	14.316	48922.9	10	20000	2012	8	24	2012	8	29	News			Torrential Rain	1.5	5	2012	8	HR	278	4.12327	4.05919
F1731	1731	Senegal	-15.4943	14.462	79242.7	4	1200	2012	8	24	2012	8	29	News			Torrential Rain	1.5	5	2012	8	HR	65	6.05128	4.34068
F1732	1732	China	110.85	34.7959	100601	0	40000	2012	7	25	2012	7	30	News			Heavy Rain	1.5	5	2012	7	HR	171	6.95257	4.51377
F1733	1733	Canada	-67.4996	46.5994	5440.53	0	500	2012	3	25	2012	3	30	News			Snowmelt	1.5	5	2012	3	SM	143	7.40155	4.12721
F1734	1734	Bulgaria	24.2576	42.555	47136.8	5	1000	2012	2	1	2012	2	6	News			Dam Break, Snowmelt, Heavy Rain	1.5	5	2012	2	Others	123	1.89494	2.23055
F1735	1735	Sri Lanka	80.4521	9.30406	2560.88	0	11000	2011	12	17	2011	12	22	News			Heavy Rain	1	5	2011	12	HR	176	0.541368	0.920015
F1736	1736	Malaysia	103.007	2.5574	20021.8	0	3265	2011	12	17	2011	12	22	News			Torrential Rain	1	5	2011	12	HR	88	0.939274	1.18915
F1737	1737	Indonesia	120.008	-0.914218	1254.06	0	42	2011	12	12	2011	12	17	News			Torrential Rain	1	5	2011	12	HR	20	13.0266	9.16371
F1738	1738	South Africa	30.0606	-29.2084	15384.6	6	0	2011	11	27	2011	12	2	News			Torrential Rain	1.5	5	2011	11	HR	260	6.00319	6.41648
F1739	1739	Philippines	125.927	8.08596	3076.39	0	30000	2011	11	10	2011	11	15	News			Torrential Rain	1.5	5	2011	11	HR	284	4.09678	5.84297
F1740	1740	Mexico	-98.7502	22.1168	185791	11	300000	2011	7	1	2011	7	6	News			Tropical Storm Arlene	1.5	5	2011	7	TC	271	3.28165	2.95778
F1741	1741	Pakistan	69.7095	27.9311	31965.5	0	0	2011	6	16	2011	6	21	News			Monsoonal Rain	1.5	5	2011	6	MR	209	5.27984	4.05959
F1742	1742	Norway	9.65431	62.3574	56089.6	0	0	2011	6	8	2011	6	13	News			Heavy Rain and Snowmelt	1	5	2011	6	HR+SM	66	2.27753	2.86688
F1743	1743	Saudi Arabia	39.9448	21.3521	30361.7	10	0	2011	1	26	2011	1	31	News			Torrential Rain	1.5	5	2011	1	HR	183	2.55749	6.06747
F1744	1744	Haiti	-75.8813	20.4766	39742.3	0	0	2010	11	5	2010	11	10	News			Hurricane Tomas	1.5	5	2010	11	TC	49	5.59838	4.52733
F1745	1745	Mexico	-92.0198	17.9576	23270	0	0	2010	10	1	2010	10	6	News			Torrential Rain	1	5	2010	10	HR	46	2.97759	2.50571
F1746	1746	Yemen	47.918	16.7388	176264	15	0	2010	7	10	2010	7	15	0			Torrential Rain	1.5	5	2010	7	HR	146	3.0994	4.91559
F1747	1747	Ukraine	24.7926	48.5898	34504.4	2	0	2010	6	27	2010	7	2	0			Heavy Rain	1.5	5	2010	6	HR	268	2.85229	4.93044
F1748	1748	Namibia	23.2312	-18.6942	64627.6	0	11000	2010	4	16	2010	4	21	0			Heavy Rain	1	5	2010	4	HR	232	4.9654	4.81684
F1749	1749	Rwanda	29.6861	-1.74307	8862.8	4	0	2010	3	26	2010	3	31	0			Heavy Rain	1	5	2010	3	HR	226	1.4313	1.73802
F1750	1750	Russia	36.9829	53.2843	187689	0	0	2010	3	26	2010	3	31	0			Snowmelt	1	5	2010	3	SM	222	5.77968	3.07048
F1751	1751	Uganda	31.0638	1.13485	75196.6	0	20000	2010	3	7	2010	3	12	0			Heavy Rain	1	5	2010	3	HR	214	1.5443	2.45636
F1752	1752	Afghanistan	65.1089	32.547	105873	20	200	2010	2	5	2010	2	10	0			Heavy Rain	2	5	2010	2	HR	29	4.38754	4.48955
F1753	1753	Peru	-72.9391	-12.9894	135282	20	0	2010	1	25	2010	1	30	0			Torrential Rain	2	5	2010	1	HR	201	5.12595	4.66599
F1754	1754	India	77.8452	11.4729	35725.3	70	0	2009	11	3	2009	11	8	0			Torrential Rain	1.5	5	2009	11	HR	224	1.85499	2.83824
F1755	1755	Philippines	107.665	14.9121	124932	0	98	2009	10	30	2009	11	4	0			Tropical Storm Mirinae	1.5	5	2009	10	TC	269	1.74087	2.11459
F1756	1756	Malaysia	101.833	4.54934	136568	0	300	2009	7	12	2009	7	17	0			Heavy Rain	1	5	2009	7	HR	69	1.38681	0.724034
F1757	1757	China	112.712	25.3072	542052	20	700000	2009	7	1	2009	7	6	News			Heavy Rain	1.5	5	2009	7	HR	244	4.40423	3.53403
F1758	1758	India	84.7692	20.2249	99876.6	0	500000	2009	7	1	2009	7	6	News			Heavy Rain	1	5	2009	7	HR	125	2.30472	1.39346
F1759	1759	Czech Republic	18.0255	50.1269	47134.9	0	0	2009	6	19	2009	6	24	News			Heavy Rain	1	5	2009	6	HR	144	4.46422	8.19423
F1760	1760	USA	-81.2838	37.6558	16459.3	47	65000	2009	5	3	2009	5	8	News			Tropical Storms	1.5	5	2009	5	TC	33	2.20148	4.30775
F1761	1761	Angola	16.6784	-17.076	187933	0	0	2009	3	4	2009	3	9	News			Heavy Rain	1	5	2009	3	HR	56	2.75388	9.42944
F1762	1762	Argentina	-64.2917	-24.1484	225551	0	0	2009	2	7	2009	2	12	News			Heavy Rain and Snowmelt	1.5	5	2009	2	HR+SM	21	4.6665	5.64656
F1763	1763	Malaysia	113.773	3.3451	52061.8	18	12000	2009	1	28	2009	2	2	News			Heavy Rain	1	5	2009	1	HR	26	7.56566	4.74338
F1764	1764	South Africa	20.9035	-33.0119	76453.9	0	100	2008	11	12	2008	11	17	News			Heavy Rain	1	5	2008	11	HR	252	3.40042	1.07878
F1765	1765	Rwanda	29.8894	-1.71681	11140	0	2000	2008	10	1	2008	10	6	News			Heavy Rain	1	5	2008	10	HR	226	1.4313	1.73802
F1766	1766	Nicaragua	-86.3712	12.0606	13945.8	9	3000	2008	10	1	2008	10	6	News			Heavy Rain	2	5	2008	10	HR	181	2.73762	3.15799
F1767	1767	Mexico	-96.7984	19.5718	17012.6	0	7500	2008	10	1	2008	10	6	News			Heavy Rain	2	5	2008	10	HR	185	2.45158	2.12
F1768	1768	Algeria	6.15	35.5	76327.6	12	0	2008	7	6	2008	7	11	News			Heavy Rain	1.5	5	2008	7	HR	54	4.43363	5.35527
F1769	1769	Belize	-89.1136	17.3019	33638.4	2	0	2008	5	31	2008	6	5	News			Tropical Storm Arthur	1	5	2008	5	TC	290	2.01898	3.41139
F1770	1770	Canada	-81.9611	52.153	3178.36	0	2000	2008	4	26	2008	5	1	News			Ice jam/break-up	1	5	2008	4	Ice Jam/break-up	291	2.59575	4.18226
F1771	1771	Kenya	35.2215	-0.178031	3971.84	3	160	2008	3	28	2008	4	2	News			Heavy rain	1	5	2008	3	HR	277	2.42554	2.42898
F1772	1772	Brazil	-43.1261	-22.3705	291.287	9	12858	2008	2	2	2008	2	7	News			Brief torrential rain	1	5	2008	2	HR	126	9.82628	11.1372
F1773	1773	Indonesia	106.845	-6.18874	377.907	3	88261	2008	2	1	2008	2	6	News			Heavy rain	1	5	2008	2	HR	121	4.02703	1.37174
F1774	1774	Serbia and Montenegro	20.7976	42.7619	9141.36	0	3500	2007	11	25	2007	11	30	News			Heavy rain	1	5	2007	11	HR	174	2.26939	2.9922
F1775	1775	Philippines	124.833	8.79613	11139.9	13	15000	2007	11	18	2007	11	23	News			Tropical cyclone	1	5	2007	11	TC	284	4.09678	5.84297
F1776	1776	India	79.7002	12.725	76740.4	29	50000	2007	10	27	2007	11	1	News			Heavy rain	1	5	2007	10	HR	224	1.85499	2.83824
F1777	1777	China	104.066	27.719	32590.7	17	2309	2007	8	22	2007	8	27	News			Heavy rain	1	5	2007	8	HR	264	6.93096	5.65421
F1778	1778	India	76.5268	31.2388	191450	76	15000	2007	8	12	2007	8	17	News			Monsoonal rain	1	5	2007	8	MR	112	4.22223	3.75534
F1779	1779	Phillippines	121.091	14.6726	4112.57	11	12000	2007	8	8	2007	8	13	News			Tropical cyclone	1	5	2007	8	TC	199	1.45485	3.46186
F1780	1780	Ethiopia	37.1154	5.44555	19512.3	0	5800	2007	7	6	2007	7	11	News			Heavy rain	1	5	2007	7	HR	142	4.22907	5.30109
F1781	1781	India	77.5237	21.0263	106578	62	10000	2007	7	1	2007	7	6	News			Monsoonal rain	1	5	2007	7	MR	98	6.4828	4.93865
F1782	1782	USA	-97.3047	33.4497	34567.9	10	750	2007	6	17	2007	6	22	News			Heavy rain	1	5	2007	6	HR	153	3.28801	2.12397
F1783	1783	Australia	151.375	-32.8654	11377.1	9	5000	2007	6	8	2007	6	13	News			Heavy rain	1.5	5	2007	6	HR	150	5.50908	4.78356
F1784	1784	China	116.143	27.1976	168580	0	8000	2007	6	1	2007	6	6	News			Heavy rain	1	5	2007	6	HR	57	3.34908	3.2192
F1785	1785	Turkey	43.8014	39.4015	38494.8	13	0	2007	5	27	2007	6	1	News			Heavy rain	1	5	2007	5	HR	228	3.79721	4.90407
F1786	1786	USA	-98.6645	30.2433	341278	6	100	2007	5	24	2007	5	29	News			Heavy rain	1	5	2007	5	HR	202	3.93703	3.15749
F1787	1787	Burma	96.1313	16.9089	15666.7	5	0	2007	5	4	2007	5	9	News			Heavy rain	1	5	2007	5	HR	245	1.52714	1.70281
F1788	1788	Sri Lanka	80.0822	6.49467	3336.9	16	125000	2007	5	2	2007	5	7	News			Heavy rain	1	5	2007	5	HR	30	1.81502	0.973764
F1789	1789	Spain	-0.64878	41.6486	42036.4	1	280	2007	4	3	2007	4	8	News			Heavy rain	1	5	2007	4	HR	166	5.08733	5.89447
F1790	1790	Indonesia	124.71	-9.53717	1823.21	0	3000	2007	3	17	2007	3	22	News			Heavy rain	1	5	2007	3	HR	20	13.0266	9.16371
F1791	1791	USA	-122.149	47.8554	57886	2	1500	2006	11	5	2006	11	10	News			Heavy rain	1	5	2006	11	HR	192	10.5467	13.6356
F1792	1792	USA	-145.994	60.8752	51559.6	0	100	2006	10	9	2006	10	14	News			Heavy rain	1	5	2006	10	HR	163	5.87487	4.55995
F1793	1793	USA	-77.8707	34.744	4560.17	0	140	2006	9	2	2006	9	7	News			Tropical Cyclone	1	5	2006	9	TC	107	2.31991	2.97264
F1794	1794	USA	-147.016	62.4474	123354	0	150	2006	8	19	2006	8	24	News			Heavy rain	1	5	2006	8	HR	163	5.87487	4.55995
F1795	1795	Somalia	45.445	2.66511	3845.15	0	400	2006	8	4	2006	8	9	News			Heavy rain	1	5	2006	8	HR	198	0.860094	0.83884
F1796	1796	India	83.6477	19.1719	31360.9	33	0	2006	7	3	2006	7	8	News			Monsoonal rain	1	5	2006	7	MR	288	2.59697	4.54456
F1797	1797	USA	-94.7275	30.1671	39986.1	0	0	2006	5	28	2006	6	2	News			Heavy rain	2	5	2006	5	HR	202	3.93703	3.15749
F1798	1798	Iran	47.8814	38.6872	18313.1	14	2800	2006	5	8	2006	5	13	News			Heavy rain	1	5	2006	5	HR	136	4.0652	5.72836
F1799	1799	Algeria	3.07187	36.0879	55687.4	6	0	2006	5	3	2006	5	8	News			Heavy rain	1	5	2006	5	HR	272	4.09344	7.90703
F1800	1800	Australia	132.387	-14.1837	39366	0	1100	2006	4	5	2006	4	10	News			Monsoonal rain	1	5	2006	4	MR	243	3.9837	7.84976
F1801	1801	Algeria	-5.907	27.6696	180479	1	60000	2006	2	10	2006	2	15	News			Heavy rain	1	5	2006	2	HR	175	19.9162	10.7231
F1802	1802	Fiji	179.651	-16.4518	2372.59	4	224	2006	2	4	2006	2	9	News			Heavy rain	1	5	2006	2	HR	104	0.123163	0.019275
F1803	1803	Saudi Arabia	35.5811	29.7338	22619.3	6	0	2006	2	1	2006	2	6	News			Heavy rain	1	5	2006	2	HR	10	3.93713	5.9189
F1804	1804	Norway	11.9318	64.1501	41523.1	1	200	2006	1	30	2006	2	4	News			Heavy rain	2	5	2006	1	HR	66	2.27753	2.86688
F1805	1805	Indonesia	117.291	-8.44131	47810.2	11	3000	2006	1	22	2006	1	27	News			Monsoonal rain	1	5	2006	1	MR	117	8.69917	2.57735
F1806	1806	Australia	143.117	-33.5795	204296	1	1000	2005	11	8	2005	11	13	News			Heavy rain	1	5	2005	11	HR	134	6.60825	5.08053
F1807	1807	Japan	131.316	32.3519	36825.5	22	301000	2005	9	4	2005	9	9	News			Tropical cyclone	1	5	2005	9	TC	279	3.39534	3.17372
F1808	1808	Switzerland	9.57806	47.4865	44952.7	12	2500	2005	8	21	2005	8	26	News			Heavy rain	2	5	2005	8	HR	197	6.23536	5.57851
F1809	1809	USA	-74.7348	42.219	130492	2	11000	2005	4	1	2005	4	6	News			Heavy rain	2	5	2005	4	HR	254	3.58781	3.15212
F1810	1810	Australia	143.4	-21.4038	618243	2	0	2005	1	23	2005	1	28	News			Monsoonal rain	1	5	2005	1	MR	189	5.55832	5.13496
F1811	1811	Saudi Arabia	40.6202	24.7876	22757.6	29	50	2005	1	22	2005	1	27	News			Heavy rain	1	5	2005	1	HR	183	2.55749	6.06747
F1812	1812	Philippines	121.706	16.3889	21572.6	26	8000	2004	11	23	2004	11	28	News			Tropical cyclone	1	5	2004	11	TC	199	1.45485	3.46186
F1813	1813	Guatemala	-89.3114	15.5327	13464.2	1	650	2004	11	6	2004	11	11	News			Heavy rain	1	5	2004	11	HR	290	2.01898	3.41139
F1814	1814	Romania	26.5286	46.3703	17939.4	8	2000	2004	7	28	2004	8	2	News			Heavy rain	2	5	2004	7	HR	43	2.28642	2.99832
F1815	1815	Georgia	42.6406	42.9478	2163.87	1	0	2004	7	15	2004	7	20	News			Heavy rain	1	5	2004	7	HR	127	3.65531	3.05521
F1816	1816	Japan	139.188	37.6258	25357.8	18	5800	2004	7	13	2004	7	18	News			Heavy rain	1	5	2004	7	HR	17	7.92888	8.51128
F1817	1817	Russia	41.045	44.5712	18008.3	0	500	2004	6	26	2004	7	1	News			Heavy rain	1	5	2004	6	HR	127	3.65531	3.05521
F1818	1818	China	111.683	28.0894	92247.6	27	168000	2004	6	20	2004	6	25	News			Heavy rain	1	5	2004	6	HR	244	4.40423	3.53403
F1819	1819	USA	-97.291	31.0405	114505	0	200	2004	6	5	2004	6	10	News			Heavy rain	1	5	2004	6	HR	202	3.93703	3.15749
F1820	1820	USA	-83.8407	37.8801	59887.7	3	0	2004	5	27	2004	6	1	News			Heavy rain	1	5	2004	5	HR	191	3.40103	2.61436
F1821	1821	Malayasia	103.354	1.86645	14015.3	0	12400	2004	3	8	2004	3	13	News			Monsoonal rain	1	5	2004	3	MR	88	0.939274	1.18915
F1822	1822	Russia	39.8068	44.7613	10516.8	0	1000	2004	3	6	2004	3	11	News			Snowmelt	1	5	2004	3	SM	230	5.19104	3.0963
F1823	1823	Indonesia	106.838	-6.19397	284.716	5	13000	2004	2	18	2004	2	23	News			Heavy rain	1	5	2004	2	HR	121	4.02703	1.37174
F1824	1824	Thailand	99.6651	8.6548	27233.6	6	0	2003	12	10	2003	12	15	News			Heavy rain	1	5	2003	12	HR	130	0.781353	3.4691
F1825	1825	Indonesia	98.7288	3.59651	539.962	0	1000	2003	12	5	2003	12	10	News			Heavy rain	1	5	2003	12	HR	154	2.24164	0.958241
F1826	1826	Vietnam	108.979	12.9047	38304.8	61	0	2003	11	12	2003	11	17	News			Heavy rain	1	5	2003	11	HR	240	1.24268	1.94266
F1827	1827	India	79.2948	19.1881	21087.7	2	14000	2003	7	29	2003	8	3	News			Monsoonal Rain and Dam Break	1.5	5	2003	7	HR	204	3.21852	5.05327
F1828	1828	Guatemala	-90.4913	14.6208	152.296	3	40	2003	6	25	2003	6	30	News			Heavy rain	1	5	2003	6	HR	290	2.01898	3.41139
F1829	1829	Afghanistan	70.6147	37.8703	2647.5	13	100	2003	6	16	2003	6	21	News			Heavy rain	1	5	2003	6	HR	237	7.62365	5.77072
F1830	1830	USA	-78.4955	37.2228	17832.4	1	0	2003	5	25	2003	5	30	News			Heavy rain	1	5	2003	5	HR	107	2.31991	2.97264
F1831	1831	Australia	151.153	-33.7036	5265.43	0	300	2003	5	13	2003	5	18	News			Brief torrential rain	1	5	2003	5	HR	150	5.50908	4.78356
F1832	1832	USA	-148.177	64.9771	6718.98	0	0	2003	4	29	2003	5	4	News			Ice Jams	1	5	2003	4	Ice Jam/break-up	163	5.87487	4.55995
F1833	1833	Oman	58.5899	23.361	23062.4	30	0	2003	4	14	2003	4	19	News			Brief torrential rain	1	5	2003	4	HR	1	7.58348	7.11256
F1834	1834	Indonesia	119.784	-3.09396	1097.11	12	0	2003	3	20	2003	3	25	News			Heavy rain	1	5	2003	3	HR	20	13.0266	9.16371
F1835	1835	Bolivia	-64.945	-16.4857	19475.5	1	6000	2003	1	3	2003	1	8	News			Heavy rain	1	5	2003	1	HR	180	6.17024	5.91696
F1836	1836	UK	-0.543564	51.2646	48599.8	0	0	2003	1	1	2003	1	6	News			Heavy rain	1	5	2003	1	HR	206	4.34652	3.72624
F1837	1837	USA	-92.6206	31.8332	457678	0	0	2003	1	1	2003	1	6	News			Heavy rain	1	5	2003	1	HR	118	4.00845	1.96287
F1838	1838	Indonesia	104.218	-4.65996	14760.8	24	10000	2002	12	26	2002	12	31	News			Heavy rain	1	5	2002	12	HR	219	3.06329	2.53942
F1839	1839	Indonesia	100.517	0.977528	21909.3	0	60000	2002	12	15	2002	12	20	News			Heavy rain	1	5	2002	12	HR	221	2.82035	1.94062
F1840	1840	Morocco	-7.09879	33.1091	40845.9	63	0	2002	11	24	2002	11	29	News			Heavy rain	2	5	2002	11	HR	175	19.9162	10.7231
F1841	1841	China	113.385	24.2694	7741.04	0	50000	2002	10	28	2002	11	2	News			Heavy rain	1	5	2002	10	HR	160	4.75756	3.08576
F1842	1842	USA	-99.2878	26.7222	16617.7	1	800	2002	10	10	2002	10	15	News			Heavy rain	1	5	2002	10	HR	249	4.13689	4.29037
F1843	1843	Vietnam	108.131	12.6459	12948.3	4	6000	2002	8	19	2002	8	24	News			Monsoonal rain	1	5	2002	8	MR	240	1.24268	1.94266
F1844	1844	Chile	-72.1311	-35.8628	62183.5	2	8000	2002	8	24	2002	8	29	News			Heavy rain	1	5	2002	8	HR	133	2.59688	9.52635
F1845	1845	China	104.103	30.6894	522.922	5	0	2002	8	8	2002	8	13	News			Heavy rain	1	5	2002	8	HR	264	6.93096	5.65421
F1846	1846	Russia	133.885	45.9346	1348.91	0	80	2002	8	1	2002	8	6	News			Heavy rain	1	5	2002	8	HR	27	9.60195	10.1228
F1847	1847	Russia	94.2009	64.8048	358954	0	0	2002	5	27	2002	6	1	News			Snowmelt	1	5	2002	5	SM	68	15.0534	14.0296
F1848	1848	Costa Rica	-83.3602	9.94557	18667.8	0	5600	2002	5	6	2002	5	11	News			Heavy rain	2	5	2002	5	HR	99	2.94985	1.48048
F1849	1849	Columbia	-75.6732	4.67409	483096	14	0	2002	4	24	2002	4	29	News			Heavy rain	1	5	2002	4	HR	200	2.74233	2.42064
F1850	1850	Ethiopia	43.0631	7.3106	282525	0	4000	2002	4	16	2002	4	21	News			Heavy rain	1	5	2002	4	HR	55	0.935855	3.14223
F1851	1851	USA	-89.5756	46.4874	22335.4	0	300	2002	4	17	2002	4	22	News			Heavy rain	2	5	2002	4	HR	2	2.4729	3.19693
F1852	1852	Saudi Arabia	39.8985	21.0961	22811.3	19	0	2002	4	8	2002	4	13	News			Heavy rain	1	5	2002	4	HR	183	2.55749	6.06747
F1853	1853	Phillipines	126.216	8.84884	5284.45	35	50000	2002	3	21	2002	3	26	News			Heavy rain	1	5	2002	3	HR	284	4.09678	5.84297
F1854	1854	Indonesia	98.621	3.59078	4171.44	13	0	2002	1	13	2002	1	18	News			Heavy rain	1	5	2002	1	HR	154	2.24164	0.958241
F1855	1855	Colombia	-72.5748	3.22666	50657	3	100	2021	8	13	2021	8	17	FloodList			Heavy Rain	1	4	2021	8	HR	220	1.97171	3.41535
F1856	1856	Myanmar	97.5863	23.1495	126119	0	48500	2021	7	25	2021	7	29	FloodList			Monsoonal Rain	1.5	4	2021	7	MR	138	3.71152	3.36204
F1857	1857	India	94.2212	27.3659	78068.2	1	15000	2021	6	30	2021	7	4	FloodList			Monsoonal Rain	1.5	4	2021	6	MR	89	1.64288	2.7596
F1858	1858	New Zealand	171.545	-43.1109	6948.02	0	0	2021	5	29	2021	6	2	FloodList			Heavy Rain	1.5	4	2021	5	HR	71	3.2966	2.92674
F1859	1859	Indonesia	108.176	-7.0049	28512.3	0	12000	2021	5	24	2021	5	28	FloodList			Heavy Rain	1.5	4	2021	5	HR	121	4.02703	1.37174
F1860	1860	Russia	85.4651	56.1379	487698	0	0	2021	5	10	2021	5	14	NASA Flood Alerts			Snowmelt and ice jams	1.5	4	2021	5	SM	68	15.0534	14.0296
F1861	1861	Algeria	5.78789	35.7154	35277	0	0	2021	5	10	2021	5	14	NASA Flood Alerts			Heavy Rain	1	4	2021	5	HR	54	4.43363	5.35527
F1862	1862	Russia	135.716	48.9893	47981.9	0	116	2021	5	10	2021	5	14	FloodList			Snow melt and Ice jams	1.5	4	2021	5	SM	27	9.60195	10.1228
F1863	1863	Iran	56.5863	32.3928	221266	10	600	2021	5	5	2021	5	9	FloodList			Torrential Rain	1.5	4	2021	5	HR	11	7.15231	8.9576
F1864	1864	Indonesia	109.513	-7.26584	36880.2	0	100	2021	3	31	2021	4	4	FloodList			Torrential Rain	1.5	4	2021	3	HR	121	4.02703	1.37174
F1865	1865	Australia	150.909	-30.8531	200687	0	18000	2021	3	18	2021	3	22	FloodList			Heavy Rain	2	4	2021	3	HR	150	5.50908	4.78356
F1866	1866	Australia	152.17	-30.2957	82784	0	75	2021	2	24	2021	2	28	FloodList			Heavy Rain	1.5	4	2021	2	HR	150	5.50908	4.78356
F1867	1867	Madagascar	47.7034	-17.4619	194400	1	500	2021	2	14	2021	2	18	FloodList			Heavy Rain	1.5	4	2021	2	HR	135	12.8814	6.71678
F1868	1868	Brazil	-70.9169	-8.62588	128811	0	0	2021	2	18	2021	2	22	FloodList			Heavy Rain	1.5	4	2021	2	HR	256	5.07242	7.31315
F1869	1869	Brazil	-43.996	-21.928	118513	2	0	2021	2	18	2021	2	22	FloodList			Heavy Rain	1	4	2021	2	HR	126	9.82628	11.1372
F1870	1870	Serbia	20.535	44.3113	68673.8	0	0	2021	1	9	2021	1	13	FloodList			Heavy Rain	1	4	2021	1	HR	231	4.26565	2.19292
F1871	1871	United Kingdom	-3.80021	52.3751	21408.2	0	18	2020	12	18	2020	12	22	FloodList			Heavy Rain	1.5	4	2020	12	HR	206	4.34652	3.72624
F1872	1872	Ecuador	-78.5132	-2.27455	31228.7	0	0	2020	12	25	2020	12	29	FloodList			Heavy Rain	1	4	2020	12	HR	18	5.5751	5.32195
F1873	1873	Indonesia	103.45	-2.56474	202487	3	261	2020	11	19	2020	11	23	FloodLIst			Torrential Rain	1.5	4	2020	11	HR	219	3.06329	2.53942
F1874	1874	Haiti	-70.9046	18.9079	61965	11	0	2020	8	21	2020	8	25	FloodList			Tropical Storm Laura	2	4	2020	8	TC	292	2.86112	1.32113
F1875	1875	Mexico	-100.09	26.7687	199637	2	0	2020	7	25	2020	7	29	FloodList			Tropical Storm Hanna	1.5	4	2020	7	TC	249	4.13689	4.29037
F1876	1876	China	101.595	24.3375	154387	3	0	2020	6	29	2020	7	3	FloodList			Torrential Rain	1.5	4	2020	6	HR	124	3.28526	3.50522
F1877	1877	Canada	-99.4462	50.2241	78874.8	0	240	2020	7	1	2020	7	5	FloodList			Heavy Rain	1.5	4	2020	7	HR	233	7.26258	5.25231
F1878	1878	Mongolia	106.222	46.3877	423250	2	300	2020	6	21	2020	6	25	FloodList			Heavy Rain	1.5	4	2020	6	HR	215	16.148	12.757
F1879	1879	Ukraine	30.0613	49.3154	195644	3	470	2020	6	22	2020	6	26	FloodList			Heavy Rain	1.5	4	2020	6	HR	116	3.25809	2.05914
F1880	1880	Uruguay	-56.0461	-33.1035	112272	0	360	2020	6	22	2020	6	26	FloodList			Torrential Rain	1	4	2020	6	HR	77	2.89499	3.95324
F1881	1881	Uganda	31.0263	0.013018	47454.1	8	300	2020	5	21	2020	5	25	FloodLIst			Torrential Rain	1.5	4	2020	5	HR	214	1.5443	2.45636
F1882	1882	Oman	54.5326	18.3982	95375	1	100	2020	5	27	2020	5	31	FloodList			Torrential Rain	1.5	4	2020	5	HR	1	7.58348	7.11256
F1883	1883	Democratic Republic Congo	17.6153	-3.82262	84572.7	0	500	2020	5	16	2020	5	20	FloodList			Heavy Rain	1.5	4	2020	5	HR	227	4.70047	8.29192
F1884	1884	New Caledonia	165.854	-21.4883	8299.71	0	0	2020	4	18	2020	4	22	FloodList			Torrential Rain	1	4	2020	4	HR	100	8.31027	13.342
F1885	1885	Vietnam	106.172	17.8886	15289.4	3	0	2020	4	22	2020	4	26	FloodList			Torrential Rain	1	4	2020	4	HR	86	1.90593	1.66137
F1886	1886	Indonesia	101.867	-2.11727	52988.2	0	2000	2020	4	22	2020	4	26	FloodList			Heavy Rain	1	4	2020	4	HR	15	2.93286	2.00441
F1887	1887	Madagascar	48.7673	-14.4876	71740.6	4	2000	2020	3	13	2020	3	17	FloodList			Tropical Storm Herold	1.5	4	2020	3	TC	135	12.8814	6.71678
F1888	1888	Indonesia	107.88	-6.85599	14792.8	0	16000	2020	1	23	2020	1	27	FloodList			Heavy Rain	1.5	4	2020	1	HR	121	4.02703	1.37174
F1889	1889	Indonesia	125.175	1.88743	23321.4	2	0	2020	1	1	2020	1	5	FloodList			Heavy Rain	1	4	2020	1	HR	20	13.0266	9.16371
F1890	1890	Somalia	48.5447	7.15701	92385.9	1	250	2019	12	6	2019	12	10	FloodList			Tropical Storm Pawan	1.5	4	2019	12	TC	110	3.05046	3.49823
F1891	1891	Rwanda	29.8881	-2.08125	21120.5	0	36	2019	12	2	2019	12	6	FloodList			Torrential Rain	1	4	2019	12	HR	226	1.4313	1.73802
F1892	1892	South Africa	28.0818	-26.6255	52857.1	1	300	2019	12	8	2019	12	12	FloodList			Heavy rain	1.5	4	2019	12	HR	274	5.94591	6.07535
F1893	1893	Tanzania	36.8162	-7.55143	104721	0	300	2019	12	27	2019	12	31	FloodLIst			Heavy Rain	1.5	4	2019	12	HR	157	2.27719	3.48585
F1894	1894	Philippines	121.142	16.158	132060	17	500000	2019	12	2	2019	12	6	FloodList			Tropical Storm Kammuri/Tisoy	2	4	2019	12	TC	199	1.45485	3.46186
F1895	1895	Austria	12.8645	47.2165	16413.2	1	60	2019	11	15	2019	11	19	FloodList			Heavy Rain	1	4	2019	11	HR	119	4.52662	5.38653
F1896	1896	Honduras	-87.8662	15.2835	14279.3	0	200	2019	10	8	2019	10	12	FloodList			Torrential Rain	1.5	4	2019	10	HR	265	3.63515	2.44469
F1897	1897	Mauritania	-12.4481	15.6427	25276.7	5	0	2019	8	25	2019	8	29	FloodLIst			Heavy Ran	1	4	2019	8	HR	65	6.05128	4.34068
F1898	1898	India	83.4825	19.1145	302736	25	112500	2019	8	5	2019	8	9	FloodList			Monsoonal Rain	1.5	4	2019	8	MR	288	2.59697	4.54456
F1899	1899	India	74.748	20.2969	113846	36	0	2019	7	1	2019	7	5	FloodList			Torrential Rain	1.5	4	2019	7	HR	83	2.19375	2.10779
F1900	1900	USA	-91.751	30.1493	58048.2	0	50	2019	7	9	2019	7	13	FloodList			Torrential Rain and Tropical Storm	1.5	4	2019	7	HR+TC	118	4.00845	1.96287
F1901	1901	Mongolia	111.071	47.2037	85984.4	0	0	2019	6	15	2019	6	19	FloodList			Heavy Rain	1	4	2019	6	HR	215	16.148	12.757
F1902	1902	Poland	22.4403	51.7983	20826.6	0	20	2019	6	19	2019	6	23	FloodList			Torrential Rain	1	4	2019	6	HR	144	4.46422	8.19423
F1903	1903	Bosnia	19.2978	44.0893	27244.7	0	159	2019	6	1	2019	6	5	Flood List			Heavy Rain	1	4	2019	6	HR	231	4.26565	2.19292
F1904	1904	Mexico	-103.182	20.1758	34620	5	2000	2019	6	2	2019	6	6	FloodLIst			Torrential Rain	1.5	4	2019	6	HR	158	2.59807	1.89562
F1905	1905	Afghanistan	67.8941	34.6678	133360	24	1500	2019	5	22	2019	5	26	FloodList			Torrential Rain	1.5	4	2019	5	HR	39	3.81025	3.78999
F1906	1906	India	87.4662	21.5427	123330	43	1400000	2019	5	3	2019	5	7	FloodList			Tropical Cyclone Fani	1.5	4	2019	5	TC	173	2.04375	2.25567
F1907	1907	Canada	-72.5748	46.366	28713.1	1	1500	2019	4	19	2019	4	23	International Charter			Heavy Rain and Ice Melt	1.5	4	2019	4	HR+SM	236	3.61632	4.02373
F1908	1908	Peru	-75.1489	-6.29384	659471	0	150	2019	3	29	2019	4	2	FloodList			Heavy Rain	1	4	2019	3	HR	259	3.86776	5.53213
F1909	1909	Brazil	-46.124	-23.5386	20310.4	12	1300	2019	3	10	2019	3	14	FloodList			Heavy Rain	1	4	2019	3	HR	147	4.62703	3.43601
F1910	1910	Afghanistan	67.0775	31.9907	441236	50	2000	2019	2	26	2019	3	2	FloodLIst			Torrential Rain	1.5	4	2019	2	HR	209	5.27984	4.05959
F1911	1911	Brazil	-44.1	-20.14	9422.72	60	0	2019	1	25	2019	1	29	FloodList			Dam Break	1.5	4	2019	1	Others	126	9.82628	11.1372
F1912	1912	Sri Lanka	80.8597	7.71145	49073.9	2	11000	2018	12	22	2018	12	26	FloodList			Heavy Rain	1.5	4	2018	12	HR	16	1.45148	0.425701
F1913	1913	Ecuador	-77.7214	-1.48156	70607.8	9	150	2018	11	24	2018	11	28	FloodList			Heavy Rain	1	4	2018	11	HR	18	5.5751	5.32195
F1914	1914	Italy	14.0522	37.4589	21688.6	12	200	2018	11	3	2018	11	7	FloodList			Torrential Rain	1.5	4	2018	11	HR	111	3.78575	7.17574
F1915	1915	Spain	-1.63516	38.5458	86600.5	1	36	2018	10	18	2018	10	22	FloodList			Torrential Rain	1.5	4	2018	10	HR	129	7.72241	11.2081
F1916	1916	Russia	39.1174	45.021	65879.5	6	750	2018	10	23	2018	10	27	FloodList			Heavy Rain	1.5	4	2018	10	HR	230	5.19104	3.0963
F1917	1917	Mexico	-105.236	23.7218	284824	0	0	2018	10	23	2018	10	27	News Reports			Tropical Storm Willa	1.5	4	2018	10	TC	8	6.84514	8.14974
F1918	1918	Tunisia	9.52416	35.9368	55223.6	5	0	2018	10	17	2018	10	21	FloodList			Heavy RAin	1.5	4	2018	10	HR	54	4.43363	5.35527
F1919	1919	USA	-73.6264	41.1607	7688.76	0	0	2018	9	24	2018	9	28	FloodList			Torrential Rain	1.5	4	2018	9	HR	254	3.58781	3.15212
F1920	1920	Mexico	-100.733	28.6536	7484.27	0	20	2018	9	3	2018	9	7	FloodList			Torrential Rain	1	4	2018	9	HR	249	4.13689	4.29037
F1921	1921	Ivory Coast	-4.23322	6.11834	58302.4	2	200	2018	7	13	2018	7	17	FloodList			Torrential Rain	1.5	4	2018	7	HR	218	3.91327	0.54846
F1922	1922	Nigeria	4.37751	6.60889	62900.4	48	0	2018	7	13	2018	7	17	FloodList			Torrential Rain	2	4	2018	7	HR	90	2.06512	2.24706
F1923	1923	Bulgaria	23.9001	42.6984	78520.3	0	2100	2018	6	28	2018	7	2	FloodLIst			Torrential Rain	1.5	4	2018	6	HR	123	1.89494	2.23055
F1924	1924	Ghana	-1.70939	6.78596	23280.8	5	500	2018	6	28	2018	7	2	FloodList			Heavy Rain	1.5	4	2018	6	HR	250	1.70378	1.2013
F1925	1925	USA	-84.4022	34.0254	221576	3	23000	2018	5	27	2018	5	31	FloodList			Tropical Storm Alberto	1.5	4	2018	5	TC	60	4.3477	2.20873
F1926	1926	Guatemala	-90.2169	15.8797	67481.6	1	150	2018	5	18	2018	5	22	FloodLIst			Heavy Rain	1	4	2018	5	HR	290	2.01898	3.41139
F1927	1927	Canada	-119.241	50.3579	78669.4	0	4000	2018	5	10	2018	5	14	FloodList			Heavy Rain and Snowmelt	1	4	2018	5	HR+SM	192	10.5467	13.6356
F1928	1928	Algeria	3.21457	33.9069	132889	6	200	2018	4	24	2018	4	28	FloodList			Torrential Rain	1.5	4	2018	4	HR	272	4.09344	7.90703
F1929	1929	Greece	22.5392	39.6868	4560.39	0	30	2018	2	26	2018	3	2	FloodLIst			Heavy RAin	1	4	2018	2	HR	7	2.64634	1.96787
F1930	1930	Croatia	16.9472	44.7349	27949.8	0	10	2018	3	10	2018	3	14	FloodList			Heavy Rain and Snowmelt	1	4	2018	3	HR+SM	231	4.26565	2.19292
F1931	1931	Malaysia	102.337	3.65883	117492	2	12000	2018	1	1	2018	1	5	News			Monsoonal Rain	1.5	4	2018	1	MR	273	0.902007	0.830934
F1932	1932	Australia	144.772	-36.0305	128862	0	50	2017	12	1	2017	12	5	News			Heavy Rain	1	4	2017	12	HR	186	3.53147	2.16712
F1933	1933	Albania	15.2152	44.8847	10463.4	1	4000	2017	11	30	2017	12	4	News			Torrential Rain	1.5	4	2017	11	HR	167	4.65547	4.2482
F1934	1934	Malaysia	102.362	5.22121	30370.8	2	13000	2017	11	25	2017	11	29	News			Heavy Rain	1	4	2017	11	HR	69	1.38681	0.724034
F1935	1935	United Kingdom	-6.85603	53.1025	29421	0	100	2017	11	22	2017	11	26	News			Heavy Rain	1	4	2017	11	HR	194	1.70444	2.40943
F1936	1936	Vietnam	108.572	12.9288	52429.7	89	35000	2017	11	4	2017	11	8	News			Tropical Storm Damrey	2	4	2017	11	TC	240	1.24268	1.94266
F1937	1937	Italy	10.7366	43.0645	1332.63	6	0	2017	9	10	2017	9	14	News			Torrential Rain	1.5	4	2017	9	HR	197	6.23536	5.57851
F1938	1938	Vietnam	108.139	15.5076	84598.6	4	116000	2017	9	15	2017	9	19	News			Tropical Storm Doksuri	2	4	2017	9	TC	269	1.74087	2.11459
F1939	1939	USA	-94.646	39.1877	4765.56	1	36	2017	8	22	2017	8	26	News			Torrential Rain	1.5	4	2017	8	HR	36	2.94237	4.00549
F1940	1940	Northern Ireland	-7.7468	54.3667	29170.9	0	100	2017	8	22	2017	8	26	News			Torrential Rain	1.5	4	2017	8	HR	194	1.70444	2.40943
F1941	1941	Sudan	29.6159	9.42341	986534	0	0	2017	8	22	2017	8	26	News			Heavy Rain	1	4	2017	8	HR	286	6.33901	4.84212
F1942	1942	New Zealand	170.978	-44.1524	32837	0	880	2017	7	21	2017	7	25	News			Heavy Rain and HIgh Tides	1.5	4	2017	7	HR+Tide	71	3.2966	2.92674
F1943	1943	Germany	9.92006	52.9946	25766.7	0	12	2017	7	25	2017	7	29	News			Heavy Rain	1.5	4	2017	7	HR	122	5.56245	5.49786
F1944	1944	Honduras	-87.2229	13.4982	5489.1	0	0	2017	6	10	2017	6	14	News			Heavy Rain	1	4	2017	6	HR	265	3.63515	2.44469
F1945	1945	Mexico	-96.4275	16.8247	89840.6	0	0	2017	6	1	2017	6	5	News			Tropical Storm Beatriz	1	4	2017	6	TC	280	1.65839	2.44434
F1946	1946	Chile	-69.952	-27.1217	157699	2	3000	2017	5	11	2017	5	15	News			Heavy Rain	1.5	4	2017	5	HR	34	5.91013	6.77553
F1947	1947	USA	-91.1819	37.5744	482099	0	0	2017	4	28	2017	5	2	News			Heavy Rain	1.5	4	2017	4	HR	140	4.94262	3.61144
F1948	1948	USA	-116.123	45.5453	75112.8	0	0	2017	3	18	2017	3	22	News			Heavy Rain and Snowmelt	1	4	2017	3	HR+SM	192	10.5467	13.6356
F1949	1949	Bolivia	-65.894	-12.843	301195	0	4	2016	12	3	2016	12	7	News			Heavy Rain	1	4	2016	12	HR	180	6.17024	5.91696
F1950	1950	Spain	-4.48066	37.0601	68802.4	0	2	2016	12	3	2016	12	7	News			Torrential Rain	1.5	4	2016	12	HR	129	7.72241	11.2081
F1951	1951	Spain	2.10111	41.5692	13988.8	1	0	2016	10	12	2016	10	16	News			Torrential Rain	1	4	2016	10	HR	166	5.08733	5.89447
F1952	1952	Ukraine	31.3479	47.2563	19889.5	3	200	2016	10	12	2016	10	16	News			Heavy Rain	1	4	2016	10	HR	116	3.25809	2.05914
F1953	1953	USA	-95.7347	32.0475	448237	0	7	2016	4	18	2016	4	22	News			Heavy Rain	2	4	2016	4	HR	202	3.93703	3.15749
F1954	1954	Indonesia	101.669	-1.64626	75626.2	3	500	2016	3	21	2016	3	25	News			Heavy Rain	1	4	2016	3	HR	15	2.93286	2.00441
F1955	1955	Serbia	21.0546	44.671	16442.5	0	420	2016	3	6	2016	3	10	News			Heavy Rain	1.5	4	2016	3	HR	231	4.26565	2.19292
F1956	1956	Egypt	30.4819	31.0422	8231.84	0	6	2015	10	24	2015	10	28	News			Torrential Rain	1.5	4	2015	10	HR	282	0.60759	2.96516
F1957	1957	France	6.5302	43.3765	2895.95	16	0	2015	10	3	2015	10	7	News			Torrential Rain	1.5	4	2015	10	HR	197	6.23536	5.57851
F1958	1958	Vietnam	104.762	20.5669	192887	2	100	2015	9	7	2015	9	11	News			Torrential Rain	1	4	2015	9	HR	4	2.38114	2.77367
F1959	1959	USA	-113.587	34.1148	109391	0	0	2015	7	17	2015	7	21	News			Torrential Rain	1.5	4	2015	7	HR	22	8.46228	3.40094
F1960	1960	Pakistan	72.8428	35.0129	73485.1	10	0	2015	6	25	2015	6	29	News			Torrential Rain	1.5	4	2015	6	HR	196	4.3896	3.32591
F1961	1961	Russia	39.3401	44.1285	5567.64	1	0	2015	6	25	2015	6	29	News			Torrential Rain	1.5	4	2015	6	HR	230	5.19104	3.0963
F1962	1962	Chile	-72.9212	-44.1033	224190	0	100	2015	5	17	2015	5	21	News			Heavy Rain	1.5	4	2015	5	HR	106	4.9824	8.80432
F1963	1963	India	79.1771	10.7121	14179.4	8	200	2015	5	17	2015	5	21	News			Torrential Rain	1	4	2015	5	HR	224	1.85499	2.83824
F1964	1964	Dominican Republic	-69.8035	19.3285	11588.1	0	12000	2015	2	20	2015	2	24	News			Heavy Rain	1	4	2015	2	HR	213	4.86489	1.57567
F1965	1965	Bolivia	-65.8445	-11.5042	487371	0	4000	2015	2	20	2015	2	24	News			Monsoonal Rain	1.5	4	2015	2	MR	256	5.07242	7.31315
F1966	1966	Australia	145.675	-17.8703	122203	0	0	2015	2	5	2015	2	9	News			Monsoonal Rain	1.5	4	2015	2	MR	25	6.4636	5.29619
F1967	1967	Indonesia	122.862	0.686073	18063.4	0	300	2015	2	5	2015	2	9	News			Heavy Rain	1	4	2015	2	HR	20	13.0266	9.16371
F1968	1968	Brazil	-49.2145	-24.8513	199807	0	0	2014	12	10	2014	12	14	News			Torrrential Rain	1	4	2014	12	HR	147	4.62703	3.43601
F1969	1969	USA	-117.212	35.4299	202666	0	40	2014	12	1	2014	12	5	News			Torrential Rain	1	4	2014	12	HR	22	8.46228	3.40094
F1970	1970	Italy	10.6129	45.9281	36733.5	5	0	2014	11	12	2014	11	16	News			Torrential Rain	1.5	4	2014	11	HR	197	6.23536	5.57851
F1971	1971	China	111.467	27.3821	205001	1	10000	2014	5	12	2014	5	16	News			Heavy Rain	2	4	2014	5	HR	244	4.40423	3.53403
F1972	1972	Serbia	19.2236	44.56	115748	3	4000	2014	5	12	2014	5	16	News			Heavy Rain	2	4	2014	5	HR	231	4.26565	2.19292
F1973	1973	China	108.355	23.0867	112221	0	8	2013	7	11	2013	7	15	News			Torrential Rain	1.5	4	2013	7	HR	289	3.0254	2.88969
F1974	1974	Laos	104.85	17.6991	32196.9	0	0	2013	6	23	2013	6	27	News			Monsoonal Rain	1	4	2013	6	MR	72	0.937875	1.70181
F1975	1975	Spain	-2.94021	37.8967	12282.1	0	200	2013	3	13	2013	3	17	News			Heavy Rain	1	4	2013	3	HR	129	7.72241	11.2081
F1976	1976	Peru	-69.094	-20.3461	577783	31	2400	2013	2	8	2013	2	12	News			Heavy Rain	2	4	2013	2	HR	34	5.91013	6.77553
F1977	1977	Kenya	36.5172	0.058024	71113	20	400	2013	1	13	2013	1	17	News			Heavy Rain	1	4	2013	1	HR	103	2.02953	1.60274
F1978	1978	Russia	39.1034	44.2559	5668.01	4	1500	2013	1	6	2013	1	10	News			Torrential Rain	1.5	4	2013	1	HR	230	5.19104	3.0963
F1979	1979	Malaysia	102.61	2.87071	55785.4	0	4000	2012	11	4	2012	11	8	News			Heavy Rain	1	4	2012	11	HR	12	1.1173	0.706259
F1980	1980	India	78.8042	11.8283	126083	40	70000	2012	11	4	2012	11	8	News			Tropical Storm Nilam	2	4	2012	11	TC	224	1.85499	2.83824
F1981	1981	Canada	-84.5569	48.3513	1592.26	0	700	2012	10	25	2012	10	29	News			Heavy Rain	1.5	4	2012	10	HR	291	2.59575	4.18226
F1982	1982	China	106.115	37.3916	45130.6	6	30	2012	8	25	2012	8	29	News			Torrential Rain	1.5	4	2012	8	HR	178	6.50873	5.54914
F1983	1983	Haiti	-72.2827	19.1356	4904.1	19	15000	2012	8	25	2012	8	29	News			Tropical Storm Isaac	1.5	4	2012	8	TC	292	2.86112	1.32113
F1984	1984	India	82.7962	20.9855	29690	1	210	2012	8	16	2012	8	20	News			Monsoonal Rain	1	4	2012	8	MR	288	2.59697	4.54456
F1985	1985	Nigeria	11.2812	7.42738	16652.2	0	3000	2012	8	2	2012	8	6	News			Torrential Rain	1.5	4	2012	8	HR	149	3.35751	3.23818
F1986	1986	Georgia	44.8967	41.7	19591	0	0	2012	7	19	2012	7	23	News			Torrential Rain	1	4	2012	7	HR	228	3.79721	4.90407
F1987	1987	China	117.702	42.3329	29832.3	77	0	2012	7	21	2012	7	25	News			Torrential Rain	2	4	2012	7	HR	165	7.79877	7.57896
F1988	1988	Philippines	124.785	6.87373	23515.7	1	700	2012	6	8	2012	6	12	News			Heavy Rain	1	4	2012	6	HR	284	4.09678	5.84297
F1989	1989	Afghanistan	70.0048	37.0528	14162.7	20	0	2012	5	12	2012	5	16	News			Torrential Rain	1	4	2012	5	HR	237	7.62365	5.77072
F1990	1990	Georgia	44.5194	42.0681	15849.1	5	1400	2012	5	12	2012	5	16	News			Torrential Rain	1	4	2012	5	HR	228	3.79721	4.90407
F1991	1991	Saudi Arabia	51.0064	20.5946	233126	19	0	2012	4	14	2012	4	18	News			Torrential Rain	1.5	4	2012	4	HR	1	7.58348	7.11256
F1992	1992	Philippines	123.278	13.6288	5045.75	4	0	2012	3	26	2012	3	30	News			Torrential Rain	1	4	2012	3	HR	58	6.42574	4.30834
F1993	1993	Madagascar	46.9438	-18.9673	566734	65	0	2012	3	3	2012	3	7	News			Tropical Storm Irina	1.5	4	2012	3	TC	135	12.8814	6.71678
F1994	1994	New Zealand	173.188	-41.4857	3888.1	0	100	2011	12	13	2011	12	17	News			Torrential Rain	2	4	2011	12	HR	247	3.14242	2.71123
F1995	1995	Philippines	121.548	17.343	18520.1	1	180000	2011	9	28	2011	10	2	News			Tropical stroms Pendring and Nalgae	2	4	2011	9	TC	199	1.45485	3.46186
F1996	1996	Pakistan	71.7428	38.2779	47599.4	71	300	2011	8	25	2011	8	29	News			Monsoonal Rain	2	4	2011	8	MR	237	7.62365	5.77072
F1997	1997	Afghanistan	70.5453	35.2213	27920.6	6	20	2011	8	5	2011	8	9	News			Monsoonal Rain	1	4	2011	8	MR	196	4.3896	3.32591
F1998	1998	Dominican Republic	-70.9765	18.855	43197.4	4	4000	2011	7	2	2011	7	6	News			Heavy Rain	1.5	4	2011	7	HR	292	2.86112	1.32113
F1999	1999	Brazil	-52.9178	-28.2873	306994	12	0	2011	4	21	2011	4	25	News			Torrential Rain	1	4	2011	4	HR	295	5.61677	3.21077
[truncated: 1,273 more rows]

## Sheet: TWSA_CSR_5D  mm 
Date	F1	F2	F3	F4	F5	F6	F7	F8	F9	F10	F11	F12	F13	F14	F15	F16	F17	F18	F19	F20	F21	F22	F23	F24	F25	F26	F27	F28	F29	F30	F31	F32	F33	F34	F35	F36	F37	F38	F39	F40	F41	F42	F43	F44	F45	F46	F47	F48	F49
2002-04-17	0	0	0	0	0	0	0	0	0	0	0	0	0	0	0	0	0	0	0	0	0	0	0	0	0	0	0	0	0	0	0	0	0	0	0	0	0	0	0	0	0	0	0	0	0	0	0	0	0
2002-04-22	0	0	0	0	0	0	0	0	0	0	0	0	0	0	0	0	0	0	0	0	0	0	0	0	0	0	0	0	0	0	0	0	0	0	0	0	0	0	0	0	0	0	0	0	0	0	0	0	0
2002-04-27	0	0	0	0	0	0	0	0	0	0	0	0	0	0	0	0	0	0	0	0	0	0	0	0	0	0	0	0	0	0	0	0	0	0	0	0	0	0	0	0	0	0	0	0	0	0	0	0	0
2002-05-02	0	0	0	0	0	0	0	0	0	0	0	0	0	0	0	0	0	0	0	0	0	0	0	0	0	0	0	0	0	0	0	0	0	0	0	0	0	0	0	0	0	0	0	0	0	0	0	0	0
2002-05-07	0	0	0	0	0	0	0	0	0	0	0	0	0	0	0	0	0	0	0	0	0	0	0	0	0	0	0	0	0	0	0	0	0	0	0	0	0	0	0	0	0	0	0	0	0	0	0	0	0
2002-05-12	0	0	0	0	0	0	0	0	0	0	0	0	0	0	0	0	0	0	0	0	0	0	0	0	0	0	0	0	0	0	0	0	0	0	0	0	0	0	0	0	0	0	0	0	0	0	0	0	0
2002-05-17	10.5471	-208.942	-247.396	-217.869	-106.602	-189.905	-25.1845	-114.988	-256.402	-196.118	-22.1917	-9.83542	52.2428	-74.8187	-279.082	-213.849	-176.077	18.6582	114.117	103.389	-34.0085	1.93888	146.24	-99.2599	70.2356	-279.082	15.0791	-247.945	-222.978	-242.124	22.3431	84.0393	-173.338	-66.6995	-156.116	102.823	16.746	-198.916	562.846	-279.082	-268.218	-38.3319	-207.872	-49.3534	115.381	258.533	4.29462	308.934	-5.92456
2002-05-22	21.1629	-265.285	-219.998	-209.258	-124.562	-254.521	-14.2286	-190.384	-210.432	-150.049	-82.1785	-37.1918	10.7903	-56.0844	-384.136	-182.564	-161.324	20.5097	85.0885	106.767	-1.22783	-2.01586	182.181	-108.564	108.326	-384.136	11.4954	-290.531	-214.526	-307.673	-23.2106	77.3818	-186.759	-63.3702	-132.506	106.051	10.1214	-207.35	607.067	-384.136	-223.103	-38.6206	-167.161	-13.4003	101.515	252.377	6.86138	328.124	-11.7028
2002-05-27	28.3519	-315.057	-191.974	-204.116	-134.857	-311.784	-4.77099	-257.379	-162.91	-105.37	-137.29	-62.6539	-27.2999	-37.7385	-476.717	-152.021	-152.743	22.5297	59.3446	111.504	29.5285	-6.12838	216.73	-116.115	145.984	-476.717	7.73756	-327.764	-207.622	-366.068	-64.2281	69.9851	-199.336	-60.3413	-112.48	110.295	3.56605	-210.533	645.25	-476.717	-177.335	-38.2308	-127.261	20.2099	91.4235	246.462	7.59565	341.915	-15.8145
2002-06-01	32.8974	-356.38	-162.423	-199.982	-139.148	-359.651	5.92319	-313.466	-113.713	-59.8112	-186.718	-83.4829	-61.6662	-18.5337	-556.212	-121.244	-146.438	24.8736	37.1253	115.84	57.7967	-9.54723	251.536	-123.491	184.005	-556.212	4.68548	-358.605	-200.578	-415.182	-100.367	62.9346	-209.379	-54.7517	-96.9722	113.788	-2.25062	-208.784	679.852	-556.212	-131.596	-37.4136	-86.856	51.0378	85.1743	239.481	6.98463	354.054	-18.8373
2002-06-06	32.3937	-391.582	-132.557	-199.095	-159.613	-400.487	16.41	-359.744	-64.9278	-13.8071	-230.651	-102.895	-92.6184	0.685093	-623.493	-92.1965	-145.651	27.2848	16.974	117.521	82.1931	-12.5361	284.55	-128.398	221.05	-623.493	1.87878	-385.812	-196.463	-456.369	-132.031	56.3729	-216.192	-47.7614	-85.3975	115.123	-7.18915	-202.325	703.439	-623.493	-87.9832	-36.2863	-47.8908	78.6846	83.0146	232.23	5.39379	358.555	-20.7585
2002-06-11	29.0251	-419.581	-101.399	-197.271	-168.139	-433.167	26.94	-396.043	-16.4866	34.6879	-269.58	-119.528	-119.564	20.8176	-677.478	-63.7935	-145.301	29.9172	-0.587057	118.798	104.144	-13.605	316.87	-132.102	258.584	-677.478	0.737483	-407.779	-191.137	-489.677	-158.448	51.5214	-220.342	-39.3601	-79.4111	115.629	-9.98078	-192.8	718.899	-677.478	-46.0104	-34.5393	-10.3455	103.611	84.2687	227.381	3.16816	358.669	-21.8541
2002-06-16	22.5494	-439.247	-69.4845	-191.915	-184.162	-455.857	40.3832	-417.032	29.9624	81.0428	-305.921	-131.194	-144.977	42.3198	-717.812	-36.0398	-143.044	33.4884	-15.3158	116.315	120.328	-10.7003	348.395	-132.8	295.02	-717.812	3.17313	-426.375	-183.068	-510.991	-181.538	50.9239	-219.36	-25.207	-74.3884	112.613	-8.43726	-181.961	729.511	-717.812	-7.49283	-31.0129	24.2002	122.806	86.9453	221.89	2.26749	354.931	-21.1282
2002-06-21	15.6746	-453.131	-35.2733	-183.329	-209.279	-472.211	55.842	-430.757	77.346	128.402	-338.671	-141.105	-167.956	66.127	-753.864	-6.97321	-139.008	37.8251	-29.3015	111.847	132.466	-5.54361	381.792	-131.37	333.251	-753.864	7.75823	-440.963	-169.957	-524.383	-201.796	52.8863	-215.654	-7.82526	-69.5826	108.113	-3.8524	-171.014	731.064	-753.864	29.5836	-24.8273	59.9018	138.104	90.398	216.081	1.80584	347.479	-19.6726
2002-06-26	8.43751	-461.748	0.201352	-171.038	-217.999	-482.909	73.5782	-437.722	124.987	173.978	-367.089	-150.579	-187.997	91.9401	-785.988	23.2581	-131.551	42.8957	-42.502	107.625	139.589	2.19497	415.982	-128.543	372.725	-785.988	14.8659	-451.825	-153.365	-530.763	-219.077	57.8322	-209.729	13.3492	-66.7748	103.593	3.75813	-160.884	724.987	-785.988	64.6206	-16.4636	95.9639	147.482	94.3894	210.794	3.72159	337.621	-17.4257
2002-07-01	1.23413	-464.987	36.5731	-155.331	-240.441	-487.756	94.1452	-437.637	173.015	216.574	-390.969	-158.579	-205.013	119.738	-814.059	54.6291	-121.404	49.1217	-54.8323	100.565	142.881	13.2159	452.057	-123.45	413.603	-814.059	25.1363	-458.955	-132.957	-529.693	-233.286	66.4129	-200.296	38.8299	-62.8169	96.8687	15.311	-152.301	712.546	-814.059	98.4866	-5.438	132.463	152.897	99.2892	206.075	7.05551	325.338	-14.1882
2002-07-06	-6.04877	-463.911	72.0726	-139.401	-257.01	-488.082	115.547	-433.312	219.064	255.32	-409.434	-166.704	-218.321	147.983	-836.434	84.9385	-111.042	56.0851	-66.2671	93.008	142.093	27.1117	486.901	-117.45	453.147	-836.434	38.1653	-462.139	-111.756	-523.659	-243.696	78.2283	-189.599	66.6688	-60.0673	89.7432	29.7519	-147.324	692.502	-836.434	129.87	7.96971	167.075	153.816	104.505	202.446	10.7941	310.664	-10.1414
2002-07-11	-12.8325	-458.726	106.834	-120.494	-260.675	-484.058	138.883	-424.032	263.412	289.685	-422.777	-173.245	-228.18	177.307	-853.71	115.036	-96.8324	64.2789	-76.5325	86.0927	138.185	44.284	521.307	-109.401	491.94	-853.71	54.365	-461.228	-88.1003	-512.713	-250.648	93.6779	-176.312	98.1792	-57.971	83.0622	47.7558	-145.124	669.636	-853.71	159.138	23.6937	200.378	151.038	110.552	199.438	15.7282	295.263	-4.67162
2002-07-16	-19.8704	-450.796	139.423	-102.025	-282.468	-477.176	161.872	-412.496	304.654	318.214	-431.126	-180.234	-234.668	205.248	-865.414	143.174	-84.5602	73.17	-85.7956	77.0796	132.095	64.0799	552.59	-100.675	526.926	-865.414	73.1144	-457.272	-65.1055	-499.028	-254.205	112.131	-160.927	130.452	-54.512	75.0221	68.2393	-146.753	643.087	-865.414	185.421	40.9794	231.354	146.188	117.157	196.995	20.4823	278.703	1.73097
2002-07-21	-26.8003	-440.644	170.16	-83.5482	-286.541	-468.015	184.09	-400.272	343.184	340.242	-434.801	-185.527	-237.953	231.781	-871.673	169.768	-73.489	82.6547	-93.8677	70.2336	123.09	85.9617	580.045	-91.6532	557.117	-871.673	93.9426	-449.232	-42.563	-484.585	-254.58	133.092	-145.47	163.088	-52.7741	68.8428	90.2775	-151.332	615.372	-871.673	208.958	59.7334	260.386	137.795	124.249	195.077	25.7839	262.324	9.49369
2002-07-26	-33.7485	-429.719	198.883	-63.8675	-290.423	-457.962	204.395	-386.748	378.774	355.241	-433.786	-190.702	-238.032	255.898	-872.312	195.074	-60.1591	92.3805	-100.55	63.7675	112.513	108.996	601.515	-81.4438	581.934	-872.312	115.891	-439.386	-20.2502	-469.597	-251.762	155.393	-128.255	195.268	-50.6843	62.9865	113.349	-159.708	589.784	-872.312	229.439	78.7043	287.612	127.502	131.647	193.802	31.1015	246.087	17.9611
2002-07-31	-41.8057	-417.902	224.11	-47.7522	-308.529	-447.061	222.322	-375.122	410.722	362.376	-428.436	-193.744	-235.137	275.921	-867.296	217.731	-53.3967	101.908	-105.625	57.0353	101.501	132.409	616.523	-72.6112	597.638	-867.296	138.239	-426.788	-1.07497	-456.181	-245.985	178.898	-110.976	225.353	-47.1324	57.4727	136.618	-170.024	565.085	-867.296	246.137	98.0186	312.919	117.014	139.677	193.024	35.3942	231.446	27.4319
2002-08-05	-49.3999	-406.077	247.111	-32.589	-303.483	-435.878	235.253	-364.932	440.303	360.893	-419.719	-195.555	-230.07	291.386	-857.801	239.548	-47.8278	110.754	-108.905	54.2064	89.4718	155.378	621.969	-63.7002	604.46	-857.801	160.282	-410.776	17.8859	-445.503	-238.021	202.278	-95.3097	251.011	-46.0316	55.0942	158.991	-178.494	545.312	-857.801	260.768	117.389	337.345	104.935	147.538	192.245	40.9332	218.533	37.8797
2002-08-10	-57.6831	-396.634	265.235	-20.9294	-322.772	-427.026	244.958	-357.067	463.537	349.094	-401.918	-194.123	-218.357	301.015	-840.325	256.026	-43.6716	119.056	-108.742	50.7058	77.6825	175.599	615.558	-55.4772	596.343	-840.325	179.677	-395.307	34.7371	-438.307	-223.425	223.263	-78.4197	274.833	-42.4435	52.3601	178.858	-186.176	527.493	-840.325	270.151	134.665	356.91	92.8832	154.58	194.65	46.5728	207.151	47.0129
2002-08-15	-70.7621	-384.042	269.752	-31.8364	-344.424	-414.763	246.616	-360.91	454.29	340.641	-381.593	-198.483	-202.921	289.321	-726.733	251.702	-52.1502	119.542	-102.638	46.8288	62.7534	196.236	576.45	-50.0616	564.339	-726.733	199.665	-374.038	29.1675	-439.489	-204.698	247.728	-69.0329	295.053	-44.7171	49.5586	202.282	-209.564	509.201	-726.733	261.639	156.657	355.187	77.0582	165.056	200.715	47.5392	200.422	61.1304
2002-08-20	-76.2772	-378.163	280.632	-27.5324	-361.951	-407.49	254.441	-366.354	464.147	329.887	-358.067	-194.474	-190.813	286.135	-692.336	261.556	-50.0626	120.18	-94.0971	43.6458	48.4544	212.424	561.941	-34.1585	533.501	-692.336	215.716	-352.732	35.2019	-446.396	-189.058	267.404	-65.229	316.263	-55.4623	46.0297	224.37	-227.682	491.496	-692.336	262.41	181.243	363.669	61.4654	152.87	188.436	50.2378	190.656	78.8239
2002-08-25	-87.9345	-374.533	417.139	183.255	-438.841	-412.667	301.336	-361.655	541.797	414.655	-376.168	-226.578	-214.736	352.648	-693.948	397.324	325.213	153.573	-102.809	27.0543	-18.7763	261.379	556.455	26.9261	611.757	-693.948	259.993	-347.326	252.339	-433.657	-220.312	298.679	-28.1495	365.328	-58.9153	29.3583	294.217	-251.382	452.711	-693.948	359.393	212.308	463.018	-24.6207	135.092	161.524	30.2769	168.443	105.65
2002-08-30	-100.043	-371.335	547.062	377.493	-491.202	-415.008	329.036	-355.251	610.385	482.006	-384.421	-248.643	-231.641	396.297	-688.49	512.341	628.884	180.563	-106.535	12.8773	-76.1303	297.075	526.273	77.1502	659.301	-688.49	291.797	-346.62	445.079	-421.338	-242.856	319.602	2.1566	398.552	-68.8448	14.4783	345.993	-268.146	420.15	-688.49	426.943	233.634	561.052	-98.432	123.292	133.74	4.91775	150.784	125.181
2002-09-04	-108.328	-369.819	649.706	549.628	-521.485	-417.159	337.009	-348.382	652.275	520.322	-383.652	-264.411	-242.198	414.334	-676.063	603.192	892.852	199.493	-106.618	-0.680485	-124.272	320.531	474.877	115.483	675.738	-676.063	312.079	-347.627	625.098	-410.583	-257.429	331.883	31.0386	415.35	-80.9339	-0.0476074	382.043	-274.148	395.68	-676.063	460.259	244.593	640.657	-159.606	117.008	106.655	-17.6907	137.987	134.168
2002-09-09	-115.279	-361.56	722.254	689.26	-557.943	-410.934	325.842	-335.165	666.649	531.88	-371.728	-272.498	-243.375	409.804	-653.894	666.348	1133.35	210.176	-101.09	-13.2004	-166.831	333.258	414.382	140.237	657.611	-653.894	322.503	-343.775	769.809	-395.389	-261.355	336.579	48.3927	409.498	-95.5055	-13.0552	402.473	-272.4	372.978	-653.894	463.314	246.696	693.322	-213.81	106.402	83.498	-34.6954	128.917	136.593
2002-09-14	-118.327	-345.172	756.987	765.577	-566.867	-394.052	302.519	-309.837	662.95	520.514	-352.381	-272.101	-239.767	392.353	-636.433	694.587	1257.16	215.557	-89.3887	-18.6233	-192.245	328.652	352.073	150.655	616.431	-636.433	317.362	-335.499	849.649	-368.96	-258.431	329.706	58.7471	386.185	-111.913	-19.2893	401.416	-264.749	354.925	-636.433	449.314	237.352	713.592	-245.109	105.296	64.0841	-41.7341	123.308	134.133
2002-09-19	-120.737	-326.183	749.902	785.619	-590.618	-373.37	267.05	-284.814	638.587	480.946	-331.5	-267.826	-231.932	359.707	-596	688.283	1270.03	211.739	-73.5602	-20.7849	-208.868	312.304	282.036	148.654	553.105	-596	301.655	-324.658	871.14	-343.478	-249.733	315.291	60.727	347.535	-121.001	-21.8013	386.453	-252.4	336.364	-596	420.974	221.453	705.363	-264.647	109.806	50.4984	-44.9569	121.171	127.486
2002-09-24	-143.34	-327.655	786.829	834.69	-646.9	-375.352	224.033	-291.699	636.682	383.387	-313.75	-251.231	-227.732	306.264	-601.659	705.101	1346.24	198.601	-71.8755	-29.2797	-192.441	315.462	155.54	162.131	419.611	-601.659	301.353	-303.432	930.659	-356.842	-240.898	310.571	42.2151	325.246	-127.349	-26.0162	384.633	-227.634	306.685	-601.659	378.402	215.528	739.33	-241.472	70.884	48.3986	-56.128	115.196	108.472
2002-09-29	-161.816	-328.93	820.98	894.577	-677.609	-376.963	183.276	-297.123	636.214	288.544	-298.602	-234.425	-225.565	258.717	-603.389	728.408	1437.47	185.45	-70.2276	-38.6022	-170.625	312.691	49.5477	173.717	304.834	-603.389	295.9	-284.983	1003.66	-368.865	-234.006	303.075	26.9776	297.901	-138.138	-32.5599	380.452	-202.848	279.164	-603.389	341.48	210.475	776.539	-210.282	30.3271	38.6105	-75.5598	110.824	96.677
2002-10-04	-173.364	-328.793	833.354	943.534	-721.735	-376.844	147.421	-298.34	625.658	190.016	-283.063	-220.066	-222.316	217.543	-596.989	735.382	1493.15	173.363	-67.8119	-50.1766	-155.199	305.335	-34.2591	178.919	208.59	-596.989	286.779	-272.119	1053.92	-375.819	-226.133	292.704	12.5923	269.553	-148.449	-42.147	372.54	-181.213	258.254	-596.989	305.793	202.72	794.092	-188.29	-4.97248	29.7456	-88.8879	108.475	84.2362
2002-10-09	-176.568	-326.999	823.492	966.769	-734.049	-374.515	114.148	-295.329	601.328	101.153	-263.639	-206.411	-214.768	177.592	-582.08	725.203	1480.64	161.378	-62.9473	-60.8789	-143.786	294.485	-99.2204	175.09	126.573	-582.08	274.708	-265.096	1083.04	-378.436	-214.276	281.99	-4.30352	238.117	-169.685	-51.8392	361.368	-161.931	248.235	-582.08	266.637	194.397	791.644	-172.373	-26.0078	23.8848	-96.5129	107.576	74.183
2002-10-14	-172.962	-324.07	797.542	996.654	-716.746	-370.153	80.449	-289.699	560.966	16.3426	-243.208	-196.977	-207.264	136.843	-558.448	707.693	1483.57	151.019	-55.5382	-68.5687	-141.537	281.829	-152.089	170.052	54.4308	-558.448	261.549	-260.461	1106.85	-376.308	-202.282	269.83	-19.9569	202.333	-193.328	-59.332	349.065	-146.918	247.992	-558.448	221.9	186.689	770.583	-167.315	-34.3307	13.9948	-106.569	109.402	67.322
2002-10-19	-164.991	-315.41	747.851	1012.7	-700.352	-359.26	43.9272	-277.726	509.022	-67.1483	-221.71	-191.544	-196.656	93.8347	-532.565	676.312	1464.94	139.076	-44.4917	-74.9225	-144.927	262.673	-195.588	156.159	-12.4013	-532.565	242.818	-256.216	1111.6	-365.512	-186.989	253.77	-39.8834	159.17	-213.7	-65.6935	329.805	-129.755	252.897	-532.565	173.078	173.852	733.083	-172.142	-31.3966	11.6042	-113.495	115.804	57.7872
2002-10-24	-147.656	-294.663	666.427	966.163	-646.387	-335.119	-11.3205	-259.411	455.241	-190.634	-214.875	-218.731	-188.887	40.2596	-497.128	620.912	1341.36	120.391	-30.6142	-64.3764	-145.621	237.192	-237.317	123.02	-86.3645	-497.128	218.069	-249.208	1056.44	-341.355	-175.381	233.534	-64.3241	88.2915	-260.458	-56.2813	301.93	-101.394	253.9	-497.128	117.764	156.244	684.601	-177.169	-23.6858	7.69414	-129.85	125.931	48.4302
2002-10-29	-123.92	-269.257	593.68	908.634	-599.747	-306.427	-62.0874	-237.796	410.186	-300.463	-208.606	-244.881	-181.55	-7.4655	-464.157	572.197	1226.3	104.762	-14.6509	-47.6952	-138.892	211.178	-272.685	93.3421	-152.64	-464.157	193.172	-237.955	996.182	-312.074	-163.892	209.755	-89.9637	21.4131	-282.094	-40.3542	268.532	-76.3818	257.847	-464.157	72.203	134.76	643.431	-171.793	-17.1402	11.0629	-138.173	137.443	32.4334
2002-11-03	-106.009	-244.407	531.719	840.645	-557.761	-278.234	-109.639	-215.265	374.468	-398.034	-196.187	-265.243	-170.48	-53.0415	-429.187	528.682	1103.49	89.6153	4.40059	-30.2077	-134.53	182.466	-306.506	58.0957	-215.592	-429.187	166.108	-226.021	928.417	-282.784	-148.966	183.165	-117.177	-42.8679	-304.909	-23.3154	234.366	-55.8329	269.511	-429.187	35.3017	111.395	609.161	-169.704	-11.0847	10.3829	-146.81	151.698	25.0325
2002-11-08	-89.0073	-222.302	480.179	790.454	-503.538	-252.813	-154.843	-193.143	340.967	-468.696	-182.357	-281.443	-161.951	-93.0099	-391.679	492.369	1005.37	76.1664	23.6148	-11.0168	-126.219	152.287	-339.534	28.8156	-270.015	-391.679	138.161	-218.508	881.998	-254.523	-136.306	153.733	-138.737	-103.833	-322.523	-5.07242	196.053	-40.3291	283.404	-391.679	4.40606	84.6851	578.386	-161.682	-8.25769	2.51875	-154.427	164.618	17.2187
2002-11-13	-74.4592	-204.987	428.418	754.317	-464.747	-232.345	-189.46	-171.641	303.225	-530.976	-160.878	-287.741	-148.432	-123.76	-348.457	453.846	924.415	61.5535	43.4123	5.85915	-120.174	122.258	-360.44	2.80043	-304.892	-348.457	111.085	-216.187	835.707	-229.827	-118.857	124.412	-158.181	-153.498	-334.895	10.9096	157.604	-26.2947	297.606	-348.457	-20.342	56.7852	539.197	-157.051	-3.25084	3.71862	-154.158	176.783	7.21462
2002-11-18	-62.2851	-188.573	370.25	695.452	-416.136	-212.105	-217.19	-149.978	253.632	-574.335	-134.959	-288.201	-132.452	-151.62	-299.611	401.244	818.483	45.9581	64.8814	26.0415	-109.946	90.953	-375.984	-27.7506	-331.673	-299.611	82.6777	-211.652	764.377	-206.643	-98.8584	95.615	-173.312	-195.599	-351.778	30.0011	116.683	-11.5918	317.687	-299.611	-49.693	27.4179	483.693	-146.556	4.54544	10.7783	-148.866	191.028	-0.151314
2002-11-23	-53.9338	-172.861	309.599	582.836	-345.997	-189.574	-253.988	-128.338	195.336	-624.961	-105.803	-299.177	-122.176	-191.112	-247.899	332.164	633.747	19.9571	105.299	47.605	-88.1737	41.0353	-403.044	-62.6555	-409.184	-247.899	33.5174	-208.421	653.067	-186.659	-81.8749	47.6808	-210.773	-244.585	-367.25	46.1123	59.4153	10.7489	331.615	-247.899	-98.6373	-16.7107	411.577	-124.533	14.012	17.3054	-147.786	208.433	-6.67101
2002-11-28	-55.1686	-157.46	245.32	502.108	-305.231	-167.295	-284.16	-107.907	136.747	-675.335	-73.8312	-308.891	-109.429	-228.612	-201.809	264.497	491.725	-4.12108	139.917	59.5866	-71.6748	-5.88851	-429.376	-98.3977	-479.273	-201.809	-12.4323	-201.457	550.03	-168.251	-63.2693	5.83462	-243.712	-285.193	-381.996	54.2496	5.9177	35.7548	339.079	-201.809	-144.438	-57.6624	333.854	-107.712	21.2107	23.0902	-142.384	221.874	-10.9343
2002-12-03	-47.2599	-140.778	187.998	423.062	-245.234	-144.367	-310.105	-87.6532	86.2657	-710.111	-45.7873	-318.94	-97.858	-260.908	-168.165	203.738	351.824	-26.2729	170.862	68.8222	-63.44	-49.7399	-454.658	-128.873	-534.985	-168.165	-55.0284	-192.675	451.768	-149.038	-46.5662	-35.852	-269.791	-317.633	-403.973	60.0521	-43.4296	61.1582	337.283	-168.165	-182.125	-93.3065	263.524	-100.147	19.5895	36.5111	-137.721	228.24	-12.2339
2002-12-08	-43.0495	-120.227	142.078	341.604	-198.985	-118	-332.373	-66.2089	49.457	-745.049	-17.9315	-328.072	-87.9723	-286.606	-151.738	153.593	238.882	-46.4589	198.25	75.7136	-62.0783	-89.4014	-474.241	-151.983	-575.137	-151.738	-93.0085	-182.175	363.439	-126.689	-31.9453	-75.5635	-297.596	-345.372	-413.222	64.7128	-86.3051	86.9837	320.03	-151.738	-204.875	-125.908	207.468	-99.5375	18.5809	36.3019	-133.702	224.071	-11.947
2002-12-13	-41.8774	-100.637	106.951	269.563	-174.622	-92.9664	-347.075	-47.87	24.1093	-771.139	10.4374	-330.292	-75.278	-304.705	-141.751	116.428	151.925	-57.5434	222.5	78.2558	-69.9677	-120.161	-490.532	-182.672	-604.242	-141.751	-121.789	-169.566	294.245	-103.728	-15.7362	-103.354	-316.262	-363.258	-416.577	66.6754	-119.468	109.735	312.747	-141.751	-216.4	-149.035	166.209	-108.486	11.2975	44.1954	-131.102	227.684	-8.44755
2002-12-18	-40.9609	-81.8781	85.4282	221.737	-128.394	-68.0835	-358.953	-25.0263	8.46864	-787.986	38.9107	-330.125	-57.7404	-315.687	-129.089	92.5846	85.479	-69.7731	242.997	83.8621	-88.3331	-149.57	-497.393	-198.25	-612.436	-129.089	-149.019	-165.114	245.962	-76.8764	3.76588	-136.59	-332.612	-378.631	-413.637	72.2709	-152.067	122.945	314.111	-129.089	-218.632	-171.825	138.778	-129.943	5.38085	49.1987	-131.144	225.913	-7.23739
2002-12-23	-43.3405	-62.9908	70.1151	193.867	-95.2118	-44.2914	-363.102	0.069588	-7.56364	-796.646	69.9607	-324.608	-32.6921	-317.553	-102.374	71.3951	69.5192	-83.8366	260.582	83.8141	-114.059	-170.161	-493.661	-211.019	-599.553	-102.374	-167.168	-161.05	209.786	-47.9617	29.0758	-157.798	-346.245	-387.191	-407.631	74.2106	-179.542	134.314	298.703	-102.374	-218.891	-191.495	114.645	-157.6	14.6623	60.4237	-126.134	216.927	-12.4952
2002-12-28	-25.726	-33.0835	20.7051	103.264	-59.7445	-6.67225	-385.768	49.5859	-62.8148	-791.634	115.94	-326.963	-6.18735	-340.969	-53.8342	19.6842	-41.0889	-101.296	295.659	73.9862	-200.547	-202.074	-510.908	-246.648	-613.826	-53.8342	-190.346	-172.669	134.736	6.60047	62.6089	-182.524	-328.563	-409.905	-397.279	65.8819	-218.154	199.436	297.677	-53.8342	-237.988	-210.631	44.9676	-261.275	14.5641	59.7136	-119.488	218.691	-21.1004
2003-01-02	-11.5447	-2.22223	-22.2269	28.0343	12.4957	31.4453	-394.202	99.9573	-113.519	-785.286	158.956	-323.87	17.3623	-353.855	-3.35555	-26.5819	-134.543	-115.93	324.083	63.9793	-278.058	-227.422	-515.468	-263.727	-619.192	-3.35555	-207.396	-182.372	62.8579	63.2029	92.3791	-206.135	-314.64	-417.307	-388.438	57.3068	-252.063	251.36	282.65	-3.35555	-255.607	-226.615	-21.145	-352.228	13.2359	53.9063	-112.511	214.43	-27.8221
2003-01-07	-1.42885	29.6585	-56.5193	-12.719	61.8393	69.4139	-389.344	148.069	-151.125	-778.328	195.795	-306.313	41.2086	-359.719	45.379	-61.0984	-199.869	-126.676	343.609	50.2329	-353.323	-242.843	-508.873	-280.417	-612.211	45.379	-216.759	-180.606	16.3464	117.593	119.828	-216.421	-301.219	-410.415	-384.34	45.331	-272.93	285.006	263.879	45.379	-266.101	-234.911	-72.2603	-442.042	12.1894	61.5601	-98.9527	213.52	-31.2799
2003-01-12	5.75276	62.6022	-72.2966	-38.5277	120.691	107.898	-375.957	195.028	-164.725	-767.32	220.898	-292.3	57.8175	-353.598	84.2281	-76.9392	-253.301	-132.127	352.205	46.2487	-413.717	-248.922	-492.562	-289.011	-591.243	84.2281	-218.502	-170.501	-6.41574	170.012	138.085	-219.611	-287.953	-393.765	-385.922	43.0987	-282.766	306.422	236.252	84.2281	-259.813	-237.535	-98.4104	-514.227	10.8369	70.2913	-75.5585	206.227	-31.5337
2003-01-17	5.97322	96.1186	-77.7282	-54.1506	165.312	145.523	-351.532	237.873	-166.575	-765.151	238.275	-279.494	69.0155	-336.512	110.678	-83.5949	-286.373	-132.08	354.009	42.7391	-468.275	-246.563	-468.546	-291.022	-558.556	110.678	-213.219	-153.241	-18.096	220.948	149.241	-217.176	-275.364	-363.516	-390.991	41.0878	-280.132	318.496	202.167	110.678	-245.277	-236.303	-112.326	-579.813	7.67677	73.497	-52.1848	198.528	-27.9995
2003-01-22	3.79044	128.754	-78.1868	-54.9162	164.47	179.667	-324.428	273.823	-167.7	-748.785	253.378	-271.682	79.7949	-316.286	124.963	-87.2706	-266.123	-126.561	347.93	39.3553	-505.303	-235.156	-441.308	-296.557	-514.067	124.963	-200.965	-131.124	-25.1786	268.322	157.636	-210.419	-255.849	-329.474	-397.13	39.3259	-261.463	315.812	179.546	124.963	-231.27	-226.99	-126.195	-623.94	2.04858	81.408	-30.4773	193.134	-19.6546
2003-01-27	11.4837	117.187	-111.187	-142.624	210.658	168.917	-301.567	280.795	-188.551	-731.649	289.086	-226.613	105.8	-293.505	187.395	-124.121	-354.724	-120.39	331.327	29.1919	-484.18	-216.683	-426.425	-268.199	-476.758	187.395	-184.903	-126.168	-118.011	246.171	179.121	-180.697	-223.99	-293.189	-390.946	29.6683	-248.163	261.808	178.027	187.395	-244.962	-207.118	-173.102	-586.163	-12.0291	92.5575	9.70359	184.613	-8.2761
2003-02-01	17.3021	105.049	-141.109	-222.04	240.064	156.063	-292.401	282.79	-209.744	-716.542	328.21	-190.934	135.775	-271.969	238.842	-154.744	-410.927	-111.394	312.116	15.6358	-467.453	-193.887	-408.298	-244.04	-437.217	238.842	-164.932	-119.843	-191.331	222.812	203.557	-147.323	-185.202	-278.424	-384.295	16.619	-227.656	213.002	201.361	238.842	-253.841	-186.024	-213.1	-555.574	-31.6821	109.838	36.6714	186.712	6.57325
2003-02-06	24.3761	93.1073	-162.913	-276.849	269.72	142.436	-275.455	278.055	-224.006	-697.851	360.594	-164.087	159.877	-252.546	283.191	-178.528	-448.898	-107.127	296.005	9.11159	-451.364	-173.49	-390.949	-223.957	-401.832	283.191	-146.793	-111.504	-253.86	199.582	223.141	-121.826	-160.296	-254.168	-375.808	10.9021	-212.853	171.722	194.962	283.191	-259.057	-170.592	-242.447	-527.367	-47.2936	121.745	52.8454	174.452	15.5986
2003-02-11	31.3224	85.3257	-175.612	-305.313	309.717	132.982	-261.605	271.516	-230.037	-683.982	388.643	-145.459	181.033	-234.104	316.645	-192.772	-477.387	-103.082	285.853	6.33391	-438.667	-155.616	-376.313	-204.52	-374.427	316.645	-130.999	-94.9552	-294.542	179.108	242.044	-100.547	-143.555	-234.624	-371.799	9.34653	-200.969	136.752	180.894	316.645	-260.287	-158.13	-258.567	-502.922	-57.7076	135.652	61.9114	162.337	25.4925
2003-02-16	33.7691	79.1751	-182.13	-319.156	311.889	124.515	-246.521	262.646	-227.359	-681.836	412.192	-133.316	200.412	-218.116	333.268	-194.796	-482.048	-98.1449	277.49	5.10513	-432.232	-137.958	-360.913	-188.61	-351.641	333.268	-115.301	-76.6555	-307.339	161.345	258.668	-81.8965	-132.648	-216.61	-363.89	9.57016	-187.255	108.962	170.105	333.268	-253.236	-146.313	-258.837	-489.192	-66.9808	152.626	68.1686	153.97	29.825
2003-02-21	29.9102	83.9201	-182.171	-341.325	314.051	129.013	-229.694	257.396	-216.158	-689.22	425.473	-125.074	212.664	-204.762	337.005	-194.083	-484.674	-95.3555	271.715	8.9586	-432.351	-124.012	-343.932	-174.922	-332.3	337.005	-102.907	-43.996	-334.936	152.83	268.071	-69.1281	-131.111	-198.6	-355.939	14.7189	-175.719	92.2951	153.596	337.005	-240.607	-138.079	-249.431	-485.636	-72.1574	162.234	69.3739	141.776	32.2941
2003-02-26	1.84529	96.3212	-178.1	-353.853	306.139	144.768	-211.808	258.163	-213.94	-698.601	461.545	-83.6149	243.168	-212.038	338.222	-197.944	-474.55	-98.7659	273.069	21.1471	-453.942	-122.562	-328.638	-176.893	-326.001	338.222	-100.492	-10.9965	-352.288	151.383	296.891	-67.4716	-145.956	-178.793	-364.455	28.4144	-177.541	107.502	161.094	338.222	-273.921	-136.654	-233.546	-502.924	-66.2335	164.629	65.6516	125.425	34.7148
2003-03-03	-26.4482	101.011	-180.469	-366.632	268.054	151.23	-190.796	253.711	-210.319	-718.449	484.732	-39.4158	265.971	-219.533	339.202	-204.768	-465.28	-100.547	272.886	32.5215	-471.948	-121.336	-312.47	-173.282	-324.519	339.202	-98.8739	9.78477	-377.473	143.149	317.521	-66.3493	-160.307	-157.721	-366.792	41.0648	-175.446	131.632	174.327	339.202	-299.27	-132.272	-217.617	-519.106	-61.9098	170.823	59.6925	112.088	29.4533
2003-03-08	-51.131	103.594	-180.116	-385.395	243.232	154.418	-172.076	246.126	-204.113	-736.529	495.585	12.9324	282.038	-223.641	329.729	-208.486	-461.569	-97.5802	271.66	49.0259	-479.939	-117.946	-295.995	-173.102	-321.796	329.729	-95.4714	21.3725	-401.88	134.476	331.086	-64.873	-165.482	-140.536	-366.255	57.7911	-170.197	155.809	199.668	329.729	-314.802	-126.699	-200.288	-523.967	-60.4401	180.325	52.5794	103.824	28.7774
2003-03-13	-72.0995	95.2658	-164.654	-382.085	220.689	143.608	-154.502	231.959	-185.843	-754.509	490.656	54.6934	285.053	-223.677	309.965	-193.642	-442.896	-91.5739	267.695	60.0884	-484.124	-110.668	-278.267	-165.18	-315.008	309.965	-89.2484	20.553	-387.736	118.436	331.301	-60.3696	-170.924	-126.526	-358.569	69.2687	-158.907	167.175	225.926	309.965	-317.259	-116.872	-166.918	-526.673	-64.0684	184.318	47.9302	100.364	29.7277
2003-03-18	-88.3738	78.812	-147.18	-363.612	184.232	126.199	-140.857	218.504	-163.851	-771.482	479.476	88.5653	283.458	-218.109	279.336	-177.553	-415.002	-84.4181	262.916	66.0749	-480.675	-104.627	-260.351	-156.453	-306.8	279.336	-84.5365	4.40662	-384.585	99.2008	326.377	-57.0125	-180.012	-117.282	-355.976	75.4354	-149.516	173.232	243.916	279.336	-308.293	-109.275	-138.201	-522.36	-70.8907	193.08	37.9959	98.2911	19.9825
2003-03-23	-100.241	54.1625	-134.508	-345.549	184.139	100.486	-132.031	201.226	-141.009	-786.911	469.614	102.368	284.077	-207.415	251.828	-159.606	-406.479	-77.2843	256.971	72.6448	-476.709	-100.171	-238.305	-147.245	-287.374	251.828	-81.4543	-27.8514	-360.073	75.8365	322.351	-56.585	-186.671	-115.522	-354.87	82.2778	-141.5	174.835	251.459	251.828	-288.456	-104.531	-105.162	-517.942	-79.0499	204.52	35.3326	95.0691	20.8103
2003-03-28	-100.054	17.9151	-124.803	-354.558	180.749	66.8418	-131.891	186.135	-121.219	-795.331	469.403	147.577	297.404	-200.19	245.632	-150.38	-412.134	-68.0922	248.364	78.07	-477.746	-100.846	-220.083	-144.655	-270.484	245.632	-82.7329	-79.151	-363.174	55.2129	326.392	-59.6577	-174.564	-122.771	-351.865	88.259	-142.459	189.498	249.162	245.632	-291.147	-106.458	-75.8098	-520.306	-93.2199	221.78	45.9089	97.1592	5.73009
2003-04-02	-97.0766	-16.4286	-115.565	-366.896	180.986	34.2238	-135.918	174.687	-104.834	-806.679	464.841	174.794	310.58	-191.67	248.197	-145.239	-412.338	-61.8637	235.234	77.6254	-474.682	-101.645	-200.952	-146.458	-253.307	248.197	-83.9923	-133.917	-374.666	38.2423	329.733	-62.2214	-164.231	-135.767	-356.498	87.9922	-142.185	206.631	246.157	248.197	-290.378	-107.836	-53.6848	-519.552	-102.278	254.825	49.359	102.018	-2.08496
2003-04-07	-93.146	-50.1428	-105.137	-382.505	187.804	3.90856	-139.954	165.831	-89.8834	-796.943	453.872	190.701	316.024	-182.254	246.565	-139.199	-409.314	-56.747	220.442	78.4151	-464.953	-101.498	-184.841	-146.306	-235.557	246.565	-84.3607	-192.543	-379.442	25.4179	326.79	-63.9559	-159.513	-146.868	-362.572	88.4783	-141.812	219.301	241.012	246.565	-286.336	-110.993	-32.1471	-511.149	-106.192	268.104	53.0648	105.765	-12.9441
2003-04-12	-86.6677	-77.664	-95.4446	-399.574	142.741	-19.8347	-145.989	156.567	-78.6364	-791.527	438.722	194.221	315.619	-175.158	239.715	-135.209	-399.922	-54.4682	204.192	74.9725	-451.449	-102.917	-170.382	-148.407	-218.64	239.715	-86.7723	-237.29	-392.194	13.524	319.502	-66.7948	-161.319	-160.845	-369.468	84.7763	-141.017	225.523	236.364	239.715	-278.382	-113.418	-17.3938	-498.965	-110.247	276.954	57.2987	110.156	-26.7013
2003-04-17	-88.3788	-98.1494	-87.1075	-405.94	104.412	-36.6846	-148.135	145.542	-71.6738	-771.797	417.35	190.623	307.227	-168.796	220.423	-131.071	-386.203	-52.9915	189.996	74.8186	-429.435	-102.973	-155.349	-150.146	-201.422	220.423	-88.2834	-272.518	-393.694	3.59411	306.026	-67.6909	-159.489	-168.737	-380.351	83.9068	-136.991	235.293	231.706	220.423	-269.751	-113.561	-7.38739	-476.177	-118.678	274.504	58.2551	110.684	-32.8624
2003-04-22	-86.3807	-125.856	-80.7577	-397.002	66.7717	-62.2481	-150.364	117.728	-69.0875	-743.933	386.079	175.165	292.834	-161.685	186.776	-126.77	-362.305	-48.8538	172.751	77.4092	-397.908	-101.794	-137.972	-151.669	-181.523	186.776	-88.6247	-300.65	-385.191	-22.0671	286.592	-68.3067	-169.291	-176.678	-385.063	85.3392	-131.219	236.765	231.293	186.776	-258.892	-111.637	-4.29182	-444.147	-119.906	280.417	57.0523	112.101	-40.7474
2003-04-27	-79.8942	-155.62	-87.0385	-372.155	23.4001	-92.4935	-144.431	78.104	-78.3006	-701.239	333.76	158.066	265.505	-156.026	131.619	-129.038	-319.227	-44.4142	152.44	72.8978	-343.182	-104.877	-103.998	-160.792	-155.634	131.619	-92.6866	-326.857	-362.732	-61.1166	254.235	-72.0889	-195.613	-180.315	-378.544	77.9613	-116.348	188.444	269.56	131.619	-246.575	-103.981	-20.2696	-386.563	-106.393	265.316	51.7646	136.955	-41.9502
2003-05-02	-78.5722	-192.293	-93.4893	-340.485	-1.92933	-130.997	-137.732	27.8574	-87.0754	-650.975	269.83	144.649	228.393	-148.492	62.0384	-129.884	-280.459	-37.9295	128.795	73.6249	-285.997	-105.841	-71.338	-165.533	-126.763	62.0384	-94.4403	-358.077	-330.79	-110.653	213.379	-72.9444	-215.769	-180.283	-365.026	75.1125	-103.556	144.552	319.821	62.0384	-233.724	-99.4397	-35.9358	-327.627	-92.995	239.311	48.8192	163.294	-42.4972
2003-05-07	-77.8583	-236.405	-94.6485	-309.848	-24.7228	-178.888	-126.074	-29.3585	-91.3045	-605.629	189.072	129.772	182.126	-137.138	-10.7466	-128.626	-242.232	-32.8041	97.3425	67.2326	-232.882	-106.666	-37.5759	-171.096	-97.0151	-10.7466	-96.0219	-395.877	-309.213	-168.977	165.803	-73.8139	-229.225	-173.977	-347.243	66.0281	-93.6587	107.906	377.243	-10.7466	-216.025	-95.6364	-49.3212	-271.463	-79.8389	220.874	49.0568	192.317	-45.3726
2003-05-12	-79.675	-282.222	-94.2896	-280.083	-32.7083	-229.92	-113.398	-86.8313	-89.2371	-552.757	105.771	120.778	132.167	-125.642	-82.4061	-120.15	-209.555	-26.309	67.4472	55.7216	-190.877	-106.513	-7.53596	-178.348	-66.3253	-82.4061	-96.3814	-439.494	-274.102	-228.957	115.893	-74.8742	-232.885	-165.051	-325.348	52.7863	-87.0898	80.123	438.783	-82.4061	-193.303	-95.5923	-52.4493	-225.48	-73.2022	201.337	53.296	219.658	-45.4051
2003-05-17	-78.5542	-326.799	-87.571	-257.193	-24.4056	-281.167	-99.4989	-143.065	-74.5163	-498.11	24.5062	107.421	78.8195	-109.433	-145.71	-106.108	-180.801	-16.9822	45.4703	49.6936	-155.054	-104.557	21.6687	-183.032	-32.2419	-145.71	-94.7562	-472.562	-256.676	-286.81	64.2628	-74.1679	-234.152	-153.23	-302.672	45.5519	-83.4103	49.6617	497.534	-145.71	-159.719	-97.4733	-47.1477	-185.148	-67.2568	174.23	57.4514	239.785	-45.0667
2003-05-22	-86.6095	-366.307	-45.244	-229.565	18.5448	-333.589	-79.7098	-207.289	-5.86896	-438.478	-65.2174	107.569	9.9519	-89.3768	-213.457	-65.1695	-154.806	-10.3415	10.3463	37.8281	-122.881	-107.991	66.8988	-183.058	22.2831	-213.457	-95.551	-486.775	-228.41	-340.211	-4.02139	-65.6004	-237.098	-141.97	-276.099	33.2063	-83.11	17.6605	584.834	-213.457	-101.489	-99.25	16.9828	-150.025	-74.8995	106.169	61.9019	271.995	-42.0241
2003-05-27	-97.1122	-399.864	-0.286464	-207.978	58.7834	-378.508	-55.1512	-261.733	67.6534	-373.271	-146.682	101.644	-55.7398	-63.048	-273.478	-20.9377	-137.276	-2.99805	-19.1403	30.8974	-96.8436	-105.061	118.378	-179.778	86.1266	-273.478	-91.4082	-499.945	-206.172	-383.562	-67.6124	-55.7034	-234.397	-123.251	-253.849	26.1912	-79.4334	2.22635	652.257	-273.478	-39.8771	-97.5299	85.2201	-121.94	-83.075	42.5622	65.2995	290.269	-37.5365
2003-06-01	-107.276	-429.656	45.0885	-188.91	77.4753	-418.612	-25.5314	-309.832	138.871	-305.769	-216.898	94.4387	-112.519	-31.9867	-326.216	22.2655	-121.748	4.64352	-43.1247	23.9851	-72.2672	-97.269	181.925	-173.589	157.56	-326.216	-83.6848	-510.325	-185.157	-421.69	-122.015	-44.1774	-231.034	-99.5006	-232.247	19.4946	-69.4397	-8.23537	705.87	-326.216	19.4824	-88.8447	149.585	-94.8435	-88.5866	-11.3363	61.2126	302.564	-31.3765
2003-06-06	-118.364	-453.445	89.6987	-168.547	79.1419	-451.292	10.2871	-349.376	205.791	-235.627	-275.61	85.6482	-160.419	2.74348	-373.395	63.6469	-107.903	13.357	-61.5002	17.9344	-47.7121	-84.4347	253.658	-165.08	235.178	-373.395	-71.8572	-517.632	-160.659	-452.335	-167.559	-30.4951	-226.329	-67.6325	-211.386	13.6096	-53.2259	-16.0269	747.506	-373.395	73.5379	-73.8054	209.399	-67.7662	-91.796	-57.4395	52.9842	311.032	-22.4802
2003-06-11	-129.872	-474.43	132.335	-148.789	61.261	-479.698	48.9664	-382.82	265.478	-166.073	-326.468	73.9861	-200.941	42.1511	-416.291	100.49	-95.2296	22.057	-77.1684	13.8947	-26.854	-67.3859	329.054	-154.214	314.602	-416.291	-56.6858	-525.954	-138.458	-478.255	-205.503	-15.254	-219.688	-30.8471	-194.864	9.61437	-31.8716	-23.0667	769.454	-416.291	120.347	-55.1887	260.973	-45.3276	-92.3389	-94.5012	40.5886	310.456	-13.0093
2003-06-16	-141.151	-491.002	173.589	-126.379	25.4716	-502.115	92.4272	-408.082	318.803	-97.4291	-369.42	61.7661	-233.781	83.7186	-454.828	135.2	-81.1856	31.2745	-90.5725	6.47374	-6.87316	-45.5249	408.946	-141.007	394.95	-454.828	-37.517	-534.621	-110.998	-497.646	-235.616	2.28607	-210.466	12.6103	-177.381	2.57077	-4.65294	-26.8961	780.806	-454.828	160.177	-30.3899	306.611	-23.2852	-90.6559	-121.199	29.0746	308.81	-2.48953
2003-06-21	-151.275	-502.73	209.132	-102.919	-17.1526	-517.651	138.065	-423.145	359.982	-31.1386	-403.305	47.0807	-258.052	128.002	-487.144	164.551	-65.7633	41.6396	-98.9084	1.17701	8.59283	-18.5959	488.52	-127.068	474.624	-487.144	-14.4332	-543.912	-83.3677	-510.119	-256.612	20.6743	-197.979	61.6395	-162.503	-2.62233	27.0744	-29.8913	772.468	-487.144	192.105	-2.35579	339.131	-5.93157	-85.8919	-135.216	19.3027	298.509	9.07395
2003-06-26	-160.89	-511.259	244.399	-76.2025	-72.5243	-529.791	184.954	-434.726	398.698	30.4014	-433.04	32.0823	-279.072	173.494	-517.156	192.635	-47.8719	52.2679	-107.341	-7.29492	18.117	10.7147	566.519	-111.185	551.607	-517.156	10.9794	-550.651	-53.2966	-518.117	-274.452	42.2601	-183.469	113.606	-149.111	-10.518	61.3343	-36.7254	753.84	-517.156	219.295	26.3719	369.569	4.88025	-81.4835	-147.345	10.2	285.16	20.317
2003-07-01	-170.75	-515.901	278.447	-49.2487	-122.511	-537.355	232.087	-440.169	434.61	88.0924	-458.288	17.5	-297.053	217.677	-543.295	219.304	-30.0149	63.4761	-115.452	-17.1081	25.2025	42.5076	642.708	-95.2404	625.395	-543.295	38.816	-554.18	-23.4134	-520.697	-289.249	65.8409	-168.121	167.189	-134.864	-19.8058	97.5037	-46.6904	731.678	-543.295	242.009	57.8583	398.145	13.1099	-76.5801	-158.695	4.15587	272.734	32.2184
2003-07-06	-181.939	-516.162	310.238	-23.1138	-172.323	-540.421	279.837	-441.717	466.356	139.812	-481.754	2.62497	-311.765	262.497	-570.305	243.74	-10.6557	75.0405	-123.537	-24.949	25.6575	74.9941	717.895	-77.9334	697.986	-570.305	67.3348	-554.307	7.62089	-518.601	-301.101	90.0736	-151.279	222.759	-122.42	-27.2933	134.787	-58.14	699.665	-570.305	260.905	89.0309	423.168	14.1286	-70.7967	-162.006	-7.12381	254.608	46.1382
2003-07-11	-186.31	-514.885	331.399	1.74729	-232.339	-541.346	328.56	-440.796	483.047	190.213	-499.949	-14.4905	-323.56	302.284	-608.633	260.576	10.3478	88.2814	-137.41	-39.7579	25.0112	113.127	797.325	-59.0331	754.706	-608.633	102.059	-552.414	37.0477	-513.301	-310.097	123.553	-130.413	279.291	-102.556	-41.6117	172.072	-72.7741	672.528	-608.633	266.968	115.909	434.073	12.6545	-66.1737	-165.151	-9.19416	243.608	55.4321
2003-07-16	-196.967	-510.257	345.223	31.86	-289.962	-537.485	376.402	-431.219	498.142	241.517	-514.733	-33.4891	-332.286	333.637	-645.651	274.951	22.1759	101.037	-142.222	-41.8151	17.5304	144.571	850.026	-42.9101	790.178	-645.651	130.73	-543.914	64.8366	-504.596	-316.531	152.163	-110.455	342.076	-81.1282	-43.5935	206.986	-97.1174	643.264	-645.651	277.824	143.511	442.221	1.85694	-53.2585	-165.843	-13.2745	232.512	73.3158
2003-07-21	-215.632	-502.045	370.439	133.388	-333.952	-535.641	431.777	-422.056	494.624	317.253	-532.644	-86.8901	-348.728	396.028	-694.305	310.821	144.76	130.271	-161.397	-44.502	9.39428	195.599	859.807	8.83773	875.176	-694.305	179.136	-533.959	146.3	-494.102	-342.415	189.516	-72.7335	405.076	-37.7859	-42.7528	259.244	-125.625	591.129	-694.305	340.229	174.937	455.341	-7.4076	-19.7607	-160.01	-21.5849	205.528	91.2597
2003-07-26	-234.559	-491.387	393.279	231.833	-376.428	-530.232	471.946	-408.429	498.066	386.379	-541.541	-129.018	-357.939	441.151	-728.539	347.25	250.37	156.141	-174.787	-49.5325	-3.22519	238.53	840.57	53.2994	918.891	-728.539	220.037	-523.922	228.119	-480.556	-360.049	221.594	-33.5934	457.503	-2.51309	-44.1071	305.704	-153.731	543.883	-728.539	399.671	203.273	474.225	-22.1554	12.0764	-151.096	-31.3944	183.959	109.632
2003-07-31	-250.124	-478.102	417.638	310.368	-388.316	-520.622	499.302	-392.909	502.757	445.381	-548.768	-164.718	-366.338	472.281	-751.379	376.458	338.212	179.243	-183.168	-49.6796	-16.5689	275.735	795.57	90.3769	941.346	-751.379	255.791	-509.916	281.264	-465.893	-374.402	251.872	12.4389	503.788	13.5412	-41.6857	341.198	-174.108	500.49	-751.379	446.428	224.654	489.348	-37.7456	45.5947	-149.232	-38.5216	163.232	125.298
2003-08-05	-253.639	-466.89	436.476	370.018	-391.138	-512.339	515.937	-380.408	504.249	482.628	-546.124	-195.354	-366.718	493.535	-762.461	402.17	401.91	201.098	-189.019	-50.672	-26.9389	304.675	746.629	117.514	944.051	-762.461	283.967	-499.266	336.16	-454.698	-379.378	275.781	56.2486	537.353	19.7316	-40.4641	367.57	-188.362	467.439	-762.461	476.26	239.116	508.716	-47.9973	83.4293	-139.829	-37.7717	145.955	136.428
2003-08-10	-265.689	-453.59	443.855	405.683	-395.702	-500.819	517.893	-366.591	495.608	503.535	-537.341	-210.125	-363.161	495.39	-761.61	411.706	440.294	220.499	-190.444	-53.8597	-42.7783	331.377	680.214	138.899	921.485	-761.61	310.432	-486.813	359.059	-443.837	-378.347	299.519	91.6322	558.914	19.5791	-41.6349	390.012	-196.523	448.074	-761.61	483.46	253.303	514.89	-64.9422	121.081	-129.364	-40.611	136.65	152.444
2003-08-15	-273.987	-442.654	452.898	433.306	-371.442	-490.645	510.32	-358.477	490.706	509.346	-523.768	-224.715	-358.668	486.283	-756.972	423.242	463.535	235.949	-189.934	-53.4001	-57.7009	351.648	608.397	158.456	882.728	-756.972	330.704	-473.458	387.749	-436.123	-374.03	318.76	120.833	571.678	22.5991	-40.022	405.701	-199.254	441.597	-756.972	479.136	265.362	526.806	-80.0764	157.439	-127.482	-41.859	130.573	165.386
2003-08-20	-292.066	-437.883	462.987	451.265	-368.659	-485.872	501.409	-357.433	498.921	523.946	-507.012	-227.741	-354.198	478.924	-754.863	444.68	485.051	260.245	-194.573	-60.9319	-78.3722	393.239	533.486	203.992	798.338	-754.863	371.246	-464.39	421.018	-435.035	-368.496	351.528	161.141	588.451	33.1214	-46.3955	432.27	-207.095	462.722	-754.863	469.67	283.012	542.578	-101.093	202.841	-133.635	-42.8903	134.081	179.236
2003-08-25	-302.418	-430.67	480.741	471.214	-356.381	-478.587	496.248	-353.044	514.638	537.207	-487.01	-224.632	-345.187	473.595	-747.265	472.569	520.937	281.719	-195.829	-68.7652	-99.8158	430.033	473.548	240.743	731.731	-747.265	407.149	-455.14	462.71	-431.647	-359.013	383.951	193.653	602.675	43.5013	-53.8475	458.903	-211.113	491.039	-747.265	468.699	302.116	567.153	-123.918	234.342	-126.291	-48.8311	141.416	196.17
2003-08-30	-307.369	-423.906	497.203	492.987	-336.848	-471.281	491.449	-350.116	526.451	528.332	-471.43	-217.355	-342.409	467.706	-734.126	495.484	561.116	300.526	-191.883	-67.6143	-114.831	460.953	422.401	273.558	670.463	-734.126	438.169	-448.657	498.216	-428.279	-354.067	411.255	222.728	614.197	58.5788	-52.6686	483.34	-210.042	522.47	-734.126	464.056	321.958	586.363	-138.628	259.501	-136.884	-51.2192	150.505	217.43
2003-09-04	-318.953	-417.658	501.002	517.74	-325.271	-463.692	490.145	-342.963	523.848	514.576	-452.628	-206.835	-332.33	456.195	-713.182	509.789	616.589	311.897	-186.404	-69.4228	-122.942	482.059	380.995	292.75	613.627	-713.182	459.107	-445.808	535.233	-422.472	-342.8	432.966	242.54	623.788	106.19	-53.9672	500.763	-204.529	549.817	-713.182	447.576	335.783	592.182	-145.396	282.276	-128.611	-55.7323	160.534	225.226
2003-09-09	-321.39	-410.062	509.31	522.104	-307.873	-454.898	485.86	-332.612	520.798	485.323	-433.704	-193.544	-324.719	443.921	-688.543	516.681	647.024	318.414	-180.164	-70.1539	-126.896	495.813	351.378	302.367	562.806	-688.543	472.596	-443.272	548.766	-413.877	-332.865	449.126	260.017	623.895	151.013	-55.0314	511.569	-195.247	570.498	-688.543	425.266	349.62	596.385	-148.109	295.049	-138.558	-56.5082	169.565	231.543
2003-09-14	-318.777	-407.595	546.798	528.906	-298.059	-449.906	473.405	-325.916	531.712	444.163	-416.98	-181.509	-319.628	425.032	-663.946	534.016	671.329	317.97	-174.034	-74.5683	-120.679	497.658	320.963	305.677	507.799	-663.946	473.808	-446.87	577.602	-408.31	-324.58	452.926	263.863	611.111	179.618	-60.1234	513.31	-185.951	579.488	-663.946	402.262	358.085	624.443	-137.701	298.967	-154.474	-54.4259	176.029	229.615
2003-09-19	-325.671	-409.848	574.11	585.252	-324.292	-449.44	465.816	-322.17	536.001	382.99	-405.418	-180.382	-317.246	409.123	-654.019	550.588	752.606	311.825	-168.969	-82.2994	-115.976	515.142	277.276	324.962	439.603	-654.019	488.092	-455.037	627.663	-405.303	-319.514	473.185	256.209	610.8	210.077	-68.2382	529.78	-169.443	561.542	-654.019	376.488	371.046	633.471	-130.607	300.401	-165.787	-55.2822	174.794	216.869
2003-09-24	-324.491	-410.645	586.722	646.978	-340.012	-448.472	440.979	-318.062	523.41	313.922	-395.108	-185.412	-315.903	382.647	-643.11	556.895	823.332	301.85	-162.463	-83.2502	-105.975	518.515	223.606	334.952	363.982	-643.11	489.309	-462.565	680.887	-401.986	-315.024	480.256	242.404	590.544	232.735	-69.6028	536.023	-150.071	540.278	-643.11	338.592	377.075	627.361	-117.572	300.531	-180.48	-52.6039	170.139	201.456
2003-09-29	-315.688	-412.675	586.11	699.123	-358.598	-447.806	405.567	-313.968	499.818	245.019	-378.606	-188.603	-309.413	348.498	-624.535	555.333	870.765	290.709	-152.445	-86.0297	-98.3719	513.26	165.742	341.128	288.723	-624.535	482.074	-467.626	729.337	-398.287	-305.28	479.931	218.957	557.409	246.477	-72.7598	531.195	-133.518	512.273	-624.535	295.892	375.609	614.176	-107.616	300.063	-190.404	-55.0061	162.243	179.927
2003-10-04	-303.999	-417.066	569.762	756.292	-381.315	-448.805	361.371	-307.825	466.388	182.507	-354.772	-188.665	-297.358	308.94	-598.273	545.71	924.02	278.213	-138.516	-87.9394	-85.3216	499.15	109.106	333.359	215.577	-598.273	467.825	-481.169	772.402	-395.089	-289.95	468.465	198.696	511.646	260.7	-75.516	515.61	-116.652	487.076	-598.273	251.63	365.01	591.321	-91.4546	299.479	-196.129	-57.5052	155.417	162.618
2003-10-09	-289.598	-422.563	523.362	781.417	-373.775	-450.719	310.183	-303.718	415.021	124.359	-320.048	-191.688	-275.745	266.653	-557.944	517.344	918.545	258.406	-120.33	-79.9003	-76.2749	470.096	54.6967	319.142	152.623	-557.944	439.156	-495.876	786.884	-392.862	-265.866	441.875	175.213	456.164	274.402	-68.5638	483.596	-98.0665	459.764	-557.944	207.725	339.575	546.964	-81.526	298.751	-196.673	-54.7516	145.142	134.54
2003-10-14	-278.806	-424.813	458.186	777.476	-385.899	-450.704	260.756	-297.886	355.049	68.4394	-278.155	-190.006	-249.027	223.852	-508.946	476.045	886.279	237.228	-98.6009	-77.9426	-65.4233	436.992	6.15741	299.689	97.475	-508.946	406.367	-501.923	771.989	-390.11	-236.585	415.24	148.276	400.007	293.285	-67.5536	446.303	-82.3875	436.121	-508.946	168.459	308.347	489.076	-68.7426	303.305	-192.245	-48.9118	137.038	106.607
2003-10-19	-270.848	-420.016	401.797	756.53	-376.294	-444.194	208.088	-286.614	301.211	9.10945	-234.017	-186.6	-218.426	180.447	-453.848	438.598	835.698	218.725	-74.5417	-66.6752	-51.0601	399.66	-35.6347	266.958	49.1118	-453.848	369.731	-507.923	750.815	-380.633	-203.124	379.845	123.645	336.32	302.929	-57.6747	402.002	-67.6903	420.57	-453.848	136.525	275.198	442.719	-52.9738	289.889	-172.819	-36.3998	131.948	86.6148
2003-10-24	-268.523	-410.336	333.725	758.419	-360.405	-434.532	149.663	-284.535	230.7	-52.4663	-190.656	-187.973	-188.141	134.872	-396.552	395.322	830.67	187.463	-52.9046	-50.5737	-26.5711	351.711	-87.986	243.596	-9.10739	-396.552	321.941	-497.944	742.845	-374.824	-169.255	336.587	77.2869	269.203	308.269	-43.7851	356.699	-35.4934	374.878	-396.552	105.495	238.43	386.168	-29.5177	269.435	-156.813	-29.6471	120.582	68.0255
2003-10-29	-266.78	-399.212	258.468	747.43	-363.992	-422.666	98.8893	-276.7	157.168	-105.877	-150.012	-189.118	-159.002	92.3386	-340.137	344.153	780.094	160.185	-33.2098	-43.3009	-4.54945	305.783	-134.737	223.777	-58.4146	-340.137	277.013	-486.424	729.075	-365.137	-136.367	295.584	33.3618	210.672	308.031	-38.532	309.969	2.61343	338.452	-340.137	73.4364	201.207	325.119	-9.88951	254.459	-138.457	-30.1284	114.329	49.2961
2003-11-03	-250.002	-389.781	183.482	714.702	-345.582	-411.822	51.2091	-268.056	80.0153	-159.852	-110.913	-193.847	-132.376	52.9855	-287.996	284.437	707.374	131.162	-13.0961	-30.6375	13.5172	257.418	-176.372	204.442	-105.896	-287.996	230.726	-482.176	694.223	-353.882	-105.646	253.437	-3.17764	154.374	301.228	-28.3049	256.957	38.8914	313.516	-287.996	36.6755	162.731	257.929	6.05602	254.938	-133.025	-33.7131	111.362	33.8557
2003-11-08	-232.548	-379.549	112.623	665.844	-331.479	-399.546	5.72256	-258.995	1.52128	-195.769	-74.9304	-195.418	-108.509	9.44022	-232.76	221.163	629.346	103.721	6.74555	-25.1323	27.2941	206.301	-215.662	186.432	-159.846	-232.76	182.551	-473.586	648.189	-342.687	-78.0518	207.855	-28.0242	98.1115	294.827	-24.8424	202.022	72.5781	293.498	-232.76	-8.47797	123.211	190.559	19.1454	257.431	-124	-33.1855	109.285	16.7174
2003-11-13	-220.159	-366.071	42.3717	603.96	-325.585	-383.53	-34.58	-244.873	-79.0727	-223.375	-39.5026	-196.427	-80.8697	-34.1975	-178.881	154.785	524.991	78.8423	26.1463	-20.1855	37.2548	158.614	-253.067	163.728	-211.997	-178.881	138.146	-466.292	586.23	-327.022	-48.3298	164.966	-45.6307	47.1829	289.718	-21.0101	150.493	96.8829	284.836	-178.881	-56.3014	87.1841	119.468	29.1406	255.523	-104.462	-29.9447	110.442	1.93952
2003-11-18	-203.622	-349.137	-27.2963	546.386	-304.818	-364.181	-69.0463	-230.357	-158.662	-243.873	-7.08135	-192.595	-58.7405	-71.8323	-125.074	87.9059	446.515	57.8707	47.3533	-8.12778	40.615	116.517	-282.847	146.51	-256.922	-125.074	99.5404	-452.88	510.265	-310.011	-23.4934	130.37	-66.1469	2.23931	279.616	-10.2755	102.734	115.61	281.77	-125.074	-101.75	54.1622	44.5104	31.7211	252.79	-97.7793	-25.4054	110.854	-8.58901
2003-11-23	-166.403	-320.02	-110.928	444.958	-299.165	-330.628	-114.56	-212.363	-233.323	-264.863	26.6818	-194.497	-32.7319	-126.444	-60.3546	13.5318	303.36	28.3427	76.6271	-2.84071	49.4587	68.6769	-337.475	111.312	-337.706	-60.3546	55.2051	-418.613	422.479	-288.187	7.92379	95.1969	-77.215	-43.9572	275.885	-6.6507	45.7099	148.352	264.795	-60.3546	-182.277	16.632	-30.5473	39.5357	258.917	-75.081	-28.945	107.955	-14.228
2003-11-28	-140.46	-288.534	-184.038	347.796	-298.631	-295.119	-150.844	-190.532	-295.246	-274.941	62.9204	-191.858	-4.84031	-171.578	-3.29583	-52.6203	161.653	5.12882	102.525	5.60405	56.1928	29.9486	-382.202	80.3743	-402.996	-3.29583	19.5936	-385.929	336.618	-262.255	40.0589	67.5023	-84.858	-80.8651	265.703	0.437723	-4.55965	183.731	253.621	-3.29583	-251.191	-15.7743	-95.6451	45.7736	261.208	-57.2239	-40.5868	107.234	-12.1225
2003-12-03	-116.122	-254.209	-247.023	270.935	-278.535	-255.836	-175.742	-165.051	-345.712	-287.111	95.479	-188.834	20.0673	-204.131	48.5958	-108.925	38.6944	-14.8987	120.774	10.4714	65.3461	-3.62379	-408.967	57.5984	-446.103	48.5958	-10.9954	-352.92	261.533	-231.66	68.58	44.325	-89.5206	-107.524	258.137	3.66938	-49.745	215.859	242.175	48.5958	-304.807	-45.5482	-151.862	56.8591	263.002	-40.3951	-39.4077	104.751	-12.1238
2003-12-08	-93.9136	-214.391	-304.255	209.223	-276.203	-209.33	-190.188	-133.054	-388.625	-298.327	128.67	-181.766	49.5618	-228.526	91.5839	-154.29	-56.8853	-32.0488	135.239	8.62126	64.5254	-33.8477	-421.917	36.5839	-472.221	91.5839	-38.5416	-312.908	210.882	-194.68	99.2596	19.8281	-90.7461	-125.281	249.087	1.0458	-86.1045	244.996	236.274	91.5839	-345.421	-69.2445	-198.806	54.9899	267.183	-6.08852	-40.9125	105.328	-8.40908
2003-12-13	-81.2492	-170.338	-348.903	162.093	-245.712	-157.508	-196.638	-94.3713	-424.823	-305.566	157.033	-169.569	71.1964	-241.478	123.019	-191.522	-117.821	-46.4699	147.505	11.5873	62.3166	-59.2335	-420.794	21.2019	-478.829	123.019	-61.0823	-277.157	161.86	-148.897	122.319	-3.83266	-87.8887	-136.005	240.038	3.8277	-116.636	274.594	236.239	123.019	-375.47	-90.0365	-239.21	52.864	270.687	13.4394	-38.109	107.293	-3.26954
2003-12-18	-68.0259	-125.312	-383.247	130.536	-186.294	-104.752	-195.694	-53.6661	-453.597	-316.702	182.213	-156.178	92.4494	-245.501	141.267	-222.236	-161.333	-54.393	160.854	15.7182	59.3572	-74.8831	-412.92	9.47501	-470.101	141.267	-73.9455	-238.559	122.666	-100.967	144.113	-17.6924	-84.0627	-137.77	233.165	8.14724	-140.938	301.489	232.308	141.267	-394.311	-106.992	-270.247	51.1533	281.019	39.8713	-25.6791	107.732	4.2633
2003-12-23	-59.8704	-72.6743	-428.87	26.1073	-99.5054	-43.2795	-199.848	-1.00755	-488.153	-333.096	202.172	-140.309	107.297	-252.938	162.768	-275.239	-310.352	-61.597	191.408	24.988	50.9848	-87.5026	-412.728	-15.9712	-469.297	162.768	-82.3638	-203.382	24.8003	-44.7242	163.19	-10.9285	-84.5727	-144.374	210.746	15.9148	-159.834	331.788	236.748	162.768	-402.669	-115.054	-308.869	39.2282	285.81	61.6602	-13.3803	116.499	17.0764
2003-12-28	-57.6995	-21.3827	-463.066	-79.3904	10.0824	15.5434	-197.552	47.6785	-519.568	-357.974	225.597	-125.404	119.844	-252.895	178.822	-321.159	-429.557	-67.2779	220.749	41.662	38.4171	-97.3192	-408.13	-29.5757	-463.375	178.822	-87.8185	-163.037	-60.4792	8.51812	180.922	-4.9322	-80.383	-140.99	193.956	31.913	-172.602	345.451	231.492	178.822	-413.101	-115.481	-339.252	23.7235	292.944	71.8663	6.87122	119.387	34.1074
2004-01-02	-55.3607	26.4774	-489.254	-178.034	111.89	69.4507	-190.286	93.5161	-548.698	-383.713	256.571	-109.082	136.357	-251.055	197.239	-364.786	-512.419	-73.858	245.531	49.1479	4.58666	-102.878	-398.318	-37.5379	-455.713	197.239	-89.6391	-124.58	-153.321	59.4246	201.32	1.88795	-77.5296	-133.362	180.661	39.655	-180.271	345.814	211.7	197.239	-425.928	-115.645	-369.633	-16.7808	298.838	84.4749	23.3193	114.915	42.6914
2004-01-07	-39.0976	70.5042	-511.867	-269.367	224.928	117.8	-180.963	133.945	-577.584	-404.79	295.456	-93.0275	159.93	-246.886	215.239	-404.988	-580.751	-78.7416	271.804	58.6144	-27.2913	-102.772	-385.739	-42.9615	-443.822	215.239	-85.9461	-87.9545	-231.233	106.118	227.266	7.55559	-72.4414	-122.948	175.53	49.8512	-183.411	340.438	182.002	215.239	-440.281	-112.943	-400.136	-51.8754	300.859	98.8888	37.4165	106.723	53.251
2004-01-12	-23.428	112.014	-536.091	-374.982	346.327	163.401	-167.564	177.846	-615.719	-430.86	359.998	-68.1676	196.015	-241.326	241.421	-453.889	-672.568	-81.9007	312.801	73.7289	-70.005	-96.8383	-371.873	-50.4837	-429.379	241.421	-75.9517	-50.5673	-320.391	152.996	266.686	7.96592	-60.5721	-104.959	160.514	64.835	-198.533	326.254	154.671	241.421	-448.313	-118.772	-442.49	-101.588	295.675	102.641	47.7264	91.9518	58.2888
2004-01-17	-11.4235	144.364	-550.847	-448.94	415.879	198.545	-149.34	212.318	-644.701	-449.883	421.317	-45.6216	232.584	-231.434	280.225	-489.739	-727.23	-84.3616	337.924	77.364	-103.51	-88.8475	-349.642	-53.7437	-409.184	280.225	-65.0516	-20.7377	-384.213	190.448	304.249	7.91287	-52.9132	-83.7581	154.763	69.3681	-206.573	306.066	123.571	280.225	-450.81	-120.343	-475.771	-138.026	289.223	109.464	56.8698	78.0929	60.8161
2004-01-22	-2.67229	167.229	-553.68	-479.17	459.162	222.604	-126.6	235.998	-661.567	-463.901	471.352	-24.8726	263.036	-215.862	326.65	-508.203	-737.172	-84.659	344.141	76.1773	-135.437	-77.9468	-320.533	-51.8603	-381.083	326.65	-52.3123	3.84413	-413.449	218.036	333.664	5.12025	-46.6755	-58.9412	152.213	69.8382	-209.498	280.855	89.2986	326.65	-447.193	-121.028	-494.214	-171.541	283.456	112.954	60.8485	62.3016	61.7885
2004-01-27	2.94975	182.968	-549.861	-493.952	498.57	239.075	-102.803	253.713	-668.291	-473.716	508.586	-5.74766	286.498	-197.731	381.38	-517.71	-732.632	-83.6203	338.114	70.6333	-165.428	-65.5801	-290.895	-49.8797	-351.336	381.38	-38.9321	21.7084	-432.565	238.699	355.11	4.05634	-42.8943	-33.2528	149.441	65.7463	-207.872	256.143	56.0979	381.38	-437.439	-119.311	-502.134	-203.345	277.541	115.086	61.3491	47.091	61.4797
2004-02-01	3.94223	191.06	-539.596	-502.827	494.73	246.892	-80.0075	261.253	-665.836	-481.895	532.495	11.0988	301.591	-179.983	438.474	-519.099	-715.04	-81.2142	321.617	59.7707	-188.895	-52.1968	-261.744	-47.1709	-323.901	438.474	-25.1807	35.7059	-445.756	248.376	367.772	5.54121	-42.3361	-9.79621	148.62	56.977	-201.452	231.933	27.2788	438.474	-422.548	-113.963	-500.107	-227.576	272.278	112.809	58.7927	36.8007	62.0682
2004-02-06	-0.718095	194.273	-521.948	-510.055	491.664	249.392	-57.0512	263.529	-654.543	-490.14	543.475	26.3366	308.009	-161.15	497.927	-512.912	-683.953	-77.6283	295.015	47.732	-210.565	-38.2807	-233.935	-43.0694	-297.44	497.927	-11.4673	45.9594	-459.601	252.52	371.449	9.34988	-43.4583	13.6135	145.903	46.8606	-191.165	208.965	1.78928	497.927	-403.972	-107.023	-488.334	-250.385	268.603	106.611	55.7416	27.6764	63.0493
2004-02-11	-7.33026	190.042	-498.182	-491.222	476.92	243.876	-36.3037	256.555	-634.555	-496.623	543.88	37.1282	307.07	-143.783	556.303	-494.611	-634.329	-73.4808	259.953	32.4827	-226.487	-25.6677	-207.992	-37.3394	-272.973	556.303	0.177618	51.8352	-443.153	246.644	367.293	13.6648	-46.6602	33.7107	146.404	33.4536	-175.226	188.468	-21.9199	556.303	-383.56	-95.7317	-463.311	-265.616	265.995	96.3557	53.679	19.3882	63.9915
2004-02-16	-16.4925	185.349	-475.859	-459.971	443.939	237.548	-20.9961	244.954	-613.451	-507.968	544.049	46.5148	308.977	-129.884	607.442	-476.95	-582.856	-66.5059	231.066	19.3036	-239.036	-10.2971	-187.67	-32.9855	-254.344	607.442	14.7337	59.9751	-427.161	236.495	364.911	22.2211	-49.4451	46.2788	145.08	22.0841	-157.882	166.884	-40.9426	607.442	-361.77	-85.8433	-439.364	-279.746	267.609	96.1941	48.0375	14.1838	64.9328
2004-02-21	-29.1278	177.556	-452.634	-433.405	442.467	228.579	-8.9049	233.172	-588.164	-515.383	550.247	48.6337	312.146	-118.019	646.158	-457.958	-530.071	-61.8462	206.033	5.13978	-252.695	2.3204	-173.381	-31.3361	-236.59	646.158	26.1745	65.1184	-405.079	223.799	363.685	28.8191	-53.496	56.4354	146.485	8.46089	-140.163	146.579	-57.7668	646.158	-338.008	-74.7536	-411.38	-296.094	275.185	94.2913	49.6625	8.02286	71.1456
2004-02-26	-53.5193	180.203	-438.796	-462.185	443.199	233.619	-17.8543	234.654	-577.182	-522.018	592.586	76.1566	347.304	-134.158	760.764	-460.255	-547.807	-63.1212	169.262	-15.7912	-283.235	-13.8121	-173.473	-38.3478	-241.779	760.764	9.59745	66.9149	-441.82	218.713	391.6	11.9041	-54.2098	44.2608	147.319	-6.51292	-135.872	130.158	-27.3701	760.764	-378.121	-71.0684	-401.235	-321.836	281.737	84.0229	58.5082	8.0929	66.0976
2004-03-02	-78.3791	182.126	-426.633	-497.905	453.379	234.354	-31.4548	237.702	-566.15	-520.803	617.801	89.9077	372.468	-153.41	854.817	-463.293	-563.92	-67.1552	135.853	-33.2985	-309.292	-26.3767	-180.545	-47.5388	-251.386	854.817	-3.49675	66.2039	-487.597	213.443	409.815	-0.0259712	-58.5284	27.8521	145.667	-17.9027	-132.07	139.684	6.21564	854.817	-413.829	-69.5552	-390.465	-343.507	283.315	83.816	65.1823	11.6392	55.5519
2004-03-07	-94.211	182.38	-414.564	-500.828	494.172	232.525	-48.2218	241.123	-553.589	-515.094	612.64	97.0864	377.178	-169.561	924.186	-455.583	-569.275	-68.8055	105.733	-36.8585	-324.209	-36.6163	-188.174	-52.8475	-258.176	924.186	-14.7611	60.0662	-485.456	210.962	408.758	-11.0459	-59.6471	7.01193	141.063	-19.8415	-127.106	146.232	35.2324	924.186	-439.342	-65.4223	-371.08	-355.122	282.322	81.6726	66.7616	13.7008	46.4514
2004-03-12	-107.836	183.904	-401.711	-484.975	499.686	230.812	-64.7737	247.93	-540.437	-497.026	580.53	87.049	365.135	-183.286	956.018	-448.686	-563.123	-73.4065	79.5043	-40.1093	-330.859	-44.3166	-191.628	-59.3177	-261.372	956.018	-24.1823	43.542	-494.822	219.098	392.284	-17.3253	-71.8695	-15.7646	138.722	-22.4706	-116.891	144.891	60.9407	956.018	-453.181	-59.2605	-359.017	-360.146	271.935	82.8359	68.9791	16.2615	38.7129
2004-03-17	-119.135	181.797	-391.221	-457.715	496.009	225.855	-82.0737	258.458	-526.431	-488.768	525.298	73.7905	336.935	-194.579	951.879	-433.539	-548.925	-76.218	53.1132	-45.8795	-329.089	-51.2029	-193.32	-68.9955	-265.114	951.879	-33.0923	20.4975	-464.143	231.408	360.532	-23.636	-80.9	-40.5344	133.981	-27.3517	-106.126	145.593	82.1782	951.879	-455.584	-54.7454	-339.687	-355.055	264.065	86.9002	78.1657	19.7964	35.1079
2004-03-22	-109.489	166.448	-387.538	-431.204	450.664	209.849	-112.441	267.298	-517.963	-488.644	461.842	63.7673	299	-217.518	933.517	-425.209	-512.834	-87.0427	35.295	-43.7152	-323.844	-63.4119	-201.671	-79.2943	-286.556	933.517	-46.0253	-22.0199	-454.833	244.152	319.985	-28.1707	-81.628	-80.1108	124.288	-30.8809	-110.616	146.064	95.2539	933.517	-483.845	-58.6553	-331.952	-347.527	263.383	70.8056	85.7632	21.9499	19.2942
2004-03-27	-96.7544	147.262	-379.611	-387.439	348.379	189.453	-134.992	266.184	-503.83	-491.898	394.588	47.007	255.183	-230.211	894.593	-410.398	-455.309	-91.836	25.2344	-47.6503	-315.488	-64.8818	-195.28	-80.8717	-295.043	894.593	-48.1284	-53.2646	-428.188	248.431	274.534	-23.5698	-85.8229	-116.708	119.197	-40.2055	-109.75	135.707	104.56	894.593	-486.861	-57.3089	-322.212	-339.639	269.249	62.799	87.1127	27.7087	12.2525
2004-04-01	-81.0155	138.886	-371.475	-345.931	275.56	178.192	-150.641	262.369	-489.298	-495.726	332.86	31.7234	211.084	-234.461	857.794	-395.199	-404.169	-88.297	21.7867	-45.7374	-302.361	-60.8297	-179.999	-81.3826	-291.45	857.794	-44.3619	-70.2684	-399.787	252.579	230.876	-14.6493	-84.8411	-146.39	110.831	-43.22	-106.853	121.85	114.771	857.794	-485.184	-53.2179	-312.884	-325.222	275.989	46.7017	81.4319	32.5698	12.828
2004-04-06	-66.8419	134.721	-360.193	-312.748	199.897	173.887	-157.002	256.582	-469.47	-490.848	273.36	17.4231	169.333	-230.113	817.318	-377.237	-357.104	-82.0951	15.7699	-41.8235	-288.44	-56.6856	-159.074	-82.1483	-278.119	817.318	-40.5359	-81.4553	-376.686	255.379	190.138	-7.94995	-81.6315	-163.922	107.589	-42.6478	-104.816	135.589	131.307	817.318	-473.837	-51.0788	-300.712	-310.179	288.323	37.4101	67.2249	41.9992	7.21989
2004-04-11	-54.7998	123.392	-342.925	-287.131	117.44	163.161	-154.679	242.616	-442.157	-479.806	212.252	0.760922	124.947	-218.56	769.989	-354.06	-319.875	-75.1156	6.76444	-41.453	-271.059	-52.1148	-132.756	-80.6463	-253.413	769.989	-36.9294	-85.8544	-352.995	243.726	147.712	-2.4685	-79.3471	-170.323	98.0357	-44.648	-99.9123	148.683	161.255	769.989	-450.29	-47.2828	-283.252	-293.591	295.706	22.247	44.5312	59.668	3.54269
2004-04-16	-50.2642	106.799	-325.401	-271.728	79.2451	145.638	-144.164	216.659	-415.29	-462.622	149.41	-14.0541	79.5628	-197.204	718.161	-332.437	-287.966	-64.2183	-6.13958	-35.4223	-250.53	-44.0316	-95.9931	-71.6198	-210.238	718.161	-30.3132	-89.6239	-338.779	218.839	103.955	5.35459	-76.064	-167.509	97.2144	-40.9572	-88.5997	151.443	190.623	718.161	-418.585	-36.0111	-268.294	-273.475	297.314	2.88163	25.851	75.4937	7.57198
2004-04-21	-54.4104	85.7234	-303.776	-265.663	17.5466	122.228	-111.277	188.901	-384.07	-434.068	100.391	-43.2102	44.4612	-163.788	653.583	-309.229	-261.863	-50.7382	-24.2328	-32.4238	-233.359	-41.8015	-0.590818	-62.5246	-129.022	653.583	-28.383	-106.796	-322.297	186.484	69.0026	4.64984	-86.4127	-153.193	90.1274	-33.0061	-79.7392	158.668	237.949	653.583	-397.476	-26.8496	-256.005	-254.497	319.549	0.452522	10.2733	108.264	2.67192
2004-04-26	-55.7508	59.9156	-282.227	-265.624	-25.394	92.7035	-83.4594	155.531	-356.406	-396.47	53.3973	-71.3015	9.8396	-133.781	589.539	-288.219	-240.222	-37.4172	-39.5535	-27.013	-211.413	-38.9229	79.247	-60.182	-61.1095	589.539	-25.7114	-128.069	-309.807	146.844	34.0977	4.47948	-95.5603	-138.518	78.412	-22.9326	-72.1595	164.143	284.388	589.539	-378.886	-19.5304	-244.456	-229.77	335.24	-7.87791	-0.385799	137.787	0.774242
2004-05-01	-65.2281	26.8914	-263.458	-258.534	-20.9689	55.0718	-59.8264	115.076	-334.415	-344.025	4.83679	-97.5854	-22.4543	-110.887	523.224	-269.201	-221.222	-26.9912	-55.755	-20.9306	-186.373	-38.0358	138.491	-56.7691	-9.25591	523.224	-25.7591	-154.52	-290.426	98.9089	1.30851	2.21504	-106.472	-122.618	71.7156	-13.3863	-66.0847	164.68	323.745	523.224	-364.106	-13.932	-233.337	-203.692	342.416	-3.80898	-5.09036	158.532	-8.47678
2004-05-06	-74.4081	-15.162	-245.423	-244.363	-49.7523	9.14135	-46.7209	68.9889	-314.198	-284.882	-40.4059	-113.445	-50.6253	-97.2712	457.522	-249.852	-204.291	-16.4435	-73.7444	-16.8458	-149.775	-35.9952	175.513	-55.8432	23.7881	457.522	-24.433	-188.022	-265.989	44.1302	-27.5982	0.222222	-115.704	-115.603	71.2927	-6.2352	-57.9219	166.076	377.811	457.522	-347.55	-10.8399	-218.942	-165.269	336.763	2.60054	-12.9445	180.825	-15.4589
2004-05-11	-86.4208	-56.6706	-222.25	-229.465	-79.7565	-37.6369	-41.2286	21.6857	-289.651	-215.952	-87.4276	-125.233	-80.0688	-87.8178	380.524	-226.864	-182.004	-8.87558	-87.8529	-11.7755	-114.93	-33.3112	193.893	-55.7782	43.5013	380.524	-22.9395	-221.507	-245.253	-9.95492	-56.7876	0.334907	-120.236	-112.746	69.4978	-0.603152	-49.5281	183.625	413.064	380.524	-323.241	-7.36818	-199.573	-129.338	341.397	-1.3211	-12.553	190.578	-17.4852
2004-05-16	-86.8447	-93.7862	-197.248	-220.834	-128.367	-80.3955	-37.5241	-22.8633	-254.095	-142.365	-131.49	-140.792	-105.22	-78.0158	306.715	-197.343	-162.905	-6.99272	-107.261	-14.1429	-76.941	-30.1896	201.456	-51.4639	56.9963	306.715	-21.2012	-248.829	-227.889	-60.0345	-81.8363	1.7427	-120.872	-107.72	67.7872	-2.39817	-40.8503	195.511	424.451	306.715	-285.27	-4.33091	-171.284	-87.508	344.723	0.448638	-16.6081	186.933	-19.4165
2004-05-21	-86.3812	-126.934	-166.883	-216.413	-200.957	-118.913	-34.8544	-62.8493	-198.337	-62.3323	-175.261	-158.057	-129.732	-61.1873	239.161	-156.787	-144.727	-7.21053	-116.582	-11.4774	-39.709	-22.7453	203.295	-46.1437	73.0167	239.161	-15.2811	-269.406	-217.086	-103.35	-106.471	9.01941	-118.743	-101.309	66.6041	-1.0221	-27.9292	196.116	429.405	239.161	-217.521	1.75541	-131.852	-47.2385	328.37	2.88215	-20.1076	177.311	-18.6589
2004-05-26	-76.1048	-167.782	-111.916	-209.124	-236.537	-168.684	-14.9586	-115.755	-115.921	26.0133	-207.21	-161.351	-140.858	-19.8594	147.621	-101.147	-121.674	-10.2131	-125.848	-3.00991	17.5666	-21.437	260.909	-46.0218	166.398	147.621	-15.9219	-285.872	-199.901	-150.81	-124.457	13.6774	-124.25	-89.8017	48.9936	3.388	-4.28023	175.455	414.596	147.621	-99.4156	12.9443	-65.6321	10.5297	319.622	6.66053	-16.2347	158.852	-7.13423
2004-05-31	-61.9593	-207.809	-63.0707	-197.887	-295.717	-215.238	3.64967	-161.278	-48.2372	120.462	-238.44	-167.676	-154.335	17.8828	56.5673	-53.8379	-101.498	-12.2383	-134.993	2.87981	74.0497	-17.8142	308.84	-46.8661	251.417	56.5673	-14.3572	-307.437	-180.076	-191.616	-143.994	19.9031	-129.592	-75.8433	33.4914	5.45419	21.8255	155.352	392.837	56.5673	-5.35401	24.8855	-10.1432	69.5613	297.569	-1.94635	-19.9412	139.621	2.24136
2004-06-05	-48.6165	-245.846	-7.25853	-178.284	-352.533	-260.176	23.3229	-203.331	27.5171	226.404	-268.859	-178.99	-165.16	57.1704	-26.5492	-2.03272	-77.8935	-13.0326	-148.281	5.18867	122.501	-11.7298	351.466	-46.7511	327.193	-26.5492	-10.5922	-330.443	-157.156	-229.003	-160.504	27.7192	-131.897	-57.8258	18.2463	4.2427	47.183	129.249	361.606	-26.5492	86.3063	36.666	52.2811	120.594	274.936	6.66667	-17.2792	118.278	10.3966
2004-06-10	-38.5757	-278.413	53.5292	-146.412	-382.45	-299.244	44.5927	-241.094	95.9755	323.806	-301.352	-192.858	-180.205	94.6215	-97.1017	50.1651	-46.7407	-13.1386	-164.288	10.2769	164.509	-4.4308	391.75	-41.4168	397.01	-97.1017	-5.52482	-351.926	-121.632	-260.882	-179.507	35.4766	-129.281	-35.8972	9.75159	5.77957	68.4407	96.601	325.598	-97.1017	156.222	48.793	113.956	167.779	245.418	2.39819	-16.8703	93.3995	13.1806
2004-06-15	-30.2019	-307.501	110.08	-108.697	-446.218	-332.533	66.0855	-272.218	155.108	406.463	-331.085	-204.632	-193.574	129.114	-158.527	98.5972	-13.94	-11.7589	-178.796	6.70198	188.279	6.14937	425.179	-37.3183	456.05	-158.527	2.63853	-372.473	-80.4309	-286.642	-195.709	46.2824	-122.042	-10.7601	7.19957	0.309803	89.7678	65.2313	293.789	-158.527	208.292	61.3994	170.124	195.327	212.722	0.0992312	-17.9483	75.1022	17.3256
2004-06-20	-21.7922	-321.915	160.846	-56.7109	-482.932	-350.506	91.6504	-289.475	201.845	475.649	-357.477	-214.792	-207.783	159.687	-213.147	141.892	27.748	-6.62853	-191.604	5.15997	201.765	20.8189	451.578	-29.1758	507.897	-213.147	15.5896	-382.218	-28.1799	-298.756	-211.117	57.8479	-112.133	25.2637	4.95994	-2.62272	106.06	39.5256	262.295	-213.147	241.369	71.6781	222.702	211.296	190.489	-6.23692	-20.0966	58.1932	19.2322
2004-06-25	-4.98685	-333.485	282.011	20.2875	-505.17	-369.972	160.155	-306.399	314.937	557.334	-389.677	-266.027	-233.043	220.469	-279.665	237.151	123.543	6.20162	-206.458	11.9453	200.805	35.7117	500.816	-16.3866	582.722	-279.665	28.7601	-377.368	55.8946	-314.919	-241.054	65.0015	-104.05	98.3251	23.4635	4.29556	124.105	21.6756	215.707	-279.665	313.917	84.4359	350.797	210.53	168.871	-9.46416	-28.1614	38.3828	22.5463
2004-06-30	2.12691	-339.345	379.842	87.0116	-546.967	-382.526	223.225	-319.41	402.728	623.013	-412.144	-307.33	-248.846	271.696	-333.665	314.887	203.363	16.8082	-215.929	12.182	193.614	50.5909	546.198	-5.19995	641.556	-333.665	42.4305	-368.932	126.402	-327.136	-261.573	72.6079	-99.7882	164.845	44.0964	5.99926	139.755	3.4637	167.305	-333.665	368.697	93.971	452.681	202.009	151.673	-3.50705	-34.5586	21.2613	18.4736
2004-07-05	4.22844	-336.154	450.171	147.038	-552.014	-384.126	279.083	-322.857	463.19	675.858	-425.861	-331.294	-258.998	312.993	-373.546	371.538	266.214	28.1094	-217.479	16.4293	180.74	64.639	584.678	7.99043	687.289	-373.546	55.3113	-352.643	186.301	-330.324	-275.186	79.7184	-94.4269	224.168	61.4952	11.3319	155.79	-12.3536	119.316	-373.546	404.587	105.289	520.7	186.454	141.913	-2.54173	-35.4024	5.1757	21.5182
2004-07-10	7.49768	-331.981	494.788	190.698	-554.256	-384.111	331.594	-321.672	501.916	708.185	-428.458	-353.738	-263.035	349.279	-402.496	405.848	297.637	38.5268	-211.429	17.4231	163.641	78.7677	615.009	23.6271	723.902	-402.496	68.6504	-335.291	226.049	-330.928	-281.43	89.1491	-91.4623	283.127	75.7465	13.4922	171.599	-25.8123	77.1026	-402.496	430.663	118.519	559.896	167.653	134.72	-10.1469	-34.3428	-7.1655	23.4366
2004-07-15	2.90874	-323.187	528.173	217.613	-559.512	-378.732	402.156	-316.226	532.078	733.726	-419.235	-356.848	-256.597	396.978	-414.178	431.893	299.88	48.8596	-199.897	15.3286	144.31	96.3611	697.008	37.1141	784.979	-414.178	86.0869	-315.244	259.807	-327.546	-276.77	104.47	-88.21	351.854	92.7136	13.0788	196.546	-27.7763	45.0216	-414.178	449.569	139.121	588.947	145.14	129.648	-4.29479	-39.4805	-15.4169	39.4757
2004-07-20	0.660981	-312.823	555.809	233.993	-526.725	-370.193	459.995	-307.197	556.488	756.725	-406.92	-358.426	-249.265	442.144	-418.454	451.592	294.22	62.5152	-184.416	20.5011	119.624	112.802	769.028	50.5429	836.532	-418.454	103.106	-299.483	274.298	-319.372	-269.789	120.19	-84.7792	406.144	106.348	19.4895	217.96	-20.7708	18.0393	-418.454	470.873	156.786	602.94	116.489	122.634	-7.61159	-40.9667	-22.8868	55.4487
2004-07-25	-23.1609	-311.323	567.258	250.952	-519.67	-369.063	525.736	-297.421	576.872	763.985	-398.447	-357.792	-248.822	516.659	-422.094	467.289	301.538	87.4207	-172.348	19.1911	93.064	146.046	943.671	84.8146	1018.4	-422.094	133.937	-298.981	286.848	-311.644	-267.399	145.767	-82.1422	440.594	127.481	20.21	256.656	-30.7192	10.311	-422.094	512.521	182.828	605.97	87.0494	105.23	-18.8718	-60.4533	-21.0625	77.1277
2004-07-30	-49.0254	-309.613	589.288	262.378	-509.926	-367.34	567.202	-287.231	601.034	774.533	-388.19	-356.732	-246.052	568.171	-419.875	486.253	313.622	109.438	-163.731	14.1066	64.4545	179.092	1059.21	114.509	1159.47	-419.875	165.342	-301.176	299.79	-303.897	-263.09	174.428	-81.8172	460.055	139.933	16.5013	292.651	-41.3306	10.3713	-419.875	550.129	208.362	618.31	53.7916	91.5614	-34.6774	-78.6802	-16.7346	103.045
2004-08-04	-66.1317	-309.695	620.319	273.629	-482.694	-367.781	579.782	-279.336	629.608	770.554	-380.786	-361.219	-248.943	594.163	-418.396	508.239	330.578	124.676	-156.95	13.5545	38.9471	201.153	1097.84	139.156	1235.03	-418.396	185.793	-304.91	314.723	-299.104	-262.718	192.57	-80.0398	464.348	152.515	16.6512	315.343	-45.3335	13.0022	-418.396	579.503	225.828	644.844	25.6473	81.0659	-60.0367	-90.1554	-15.5301	118.24
2004-08-09	-84.3086	-309.443	657.087	283.043	-491.056	-366.527	571.598	-275.45	664.452	755.822	-371.174	-365.109	-246.668	597.797	-409.907	531.144	342.651	134.337	-151.515	3.71988	15.0393	216.593	1077.14	155.839	1240.65	-409.907	200.487	-307.524	328.455	-297.119	-257.881	206.031	-73.8046	460.121	165.241	7.77593	329.327	-47.9679	21.8652	-409.907	599.412	236.767	682.541	-1.0595	72.5971	-71.533	-97.8706	-10.6538	126.217
2004-08-14	-94.52	-309.81	687.893	288.846	-471.954	-364.97	554.241	-272.304	685.992	737.048	-360.112	-363.842	-244.897	586.046	-399.503	546.171	356.19	141.415	-146.887	-5.97222	-6.70901	224.909	1033.4	163.524	1216.59	-399.503	208.033	-313.238	333.358	-296.219	-252.977	214.421	-62.1708	451.762	169.135	-2.19378	339.27	-50.1572	29.0381	-399.503	596.33	244.114	711.101	-25.1665	67.533	-91.2946	-103.222	-8.3145	135.555
2004-08-19	-100.465	-312.055	708.52	295.14	-454.901	-364.786	529.806	-272.23	694.306	705.784	-352.002	-363.771	-245.633	557.605	-384.911	552.611	358.946	141.637	-146.193	-21.7825	-27.0706	225.746	949.783	165.075	1147.28	-384.911	208.375	-324.728	344.737	-297.385	-249.95	217.994	-46.4424	446.739	177.082	-18.5332	340.148	-49.2637	37.0258	-384.911	574.533	245.253	730.295	-46.7642	67.1041	-114.307	-108.319	-7.1542	134.818
2004-08-24	-116.607	-314.847	738.033	380.926	-470.195	-364.623	498.371	-278.468	708.179	672.747	-365.457	-355.406	-264.756	521.3	-398.588	584.138	530.777	144.077	-169.035	-45.2285	-55.2448	253.001	807.308	179.863	977.158	-398.588	234.141	-332.968	430.466	-301.16	-268.1	238.322	-14.7381	457.433	202.25	-40.41	348.398	-52.3347	39.3498	-398.588	560.053	240.441	753.294	-74.8592	51.2627	-128.086	-129.065	-15.8425	132.101
2004-08-29	-127.074	-315.262	755.001	466.982	-446.824	-362.239	469.731	-280.603	706.421	630.365	-372.497	-346.814	-283.15	484.658	-406.213	604.059	678.396	146.148	-181.357	-56.844	-75.1226	274.575	691.565	191.864	824	-406.213	254.328	-341.079	518.16	-301.638	-283.489	255.791	13.587	461.387	217.933	-50.9541	357.523	-59.7197	40.9557	-406.213	530.414	240.884	762.268	-92.1133	30.4084	-154.253	-143.861	-23.6732	133.902
2004-09-03	-122.209	-314.046	750.535	542.257	-463.022	-357.965	441.207	-280.782	681.761	585.662	-370.339	-335.962	-294.572	447.102	-400.279	608.792	801.641	145.853	-183.137	-66.508	-100.805	287.36	606.274	200.624	691.634	-400.279	265.839	-346.204	598.035	-300.161	-291.511	268.81	31.2399	452.06	228.155	-59.5371	365.411	-66.698	43.8144	-400.279	491.102	242.875	748.444	-118.114	16.3431	-176.164	-159.638	-30.3585	134.031
2004-09-08	-113.81	-310.092	739.816	588.092	-489.264	-351.212	408.736	-274.31	655.21	543.371	-358.656	-322.777	-294.65	411.893	-390.048	604.165	874.868	142.448	-176.283	-74.0956	-121.175	292.005	544.419	197.925	587.73	-390.048	269.69	-353.391	643.509	-294.668	-288.681	274.018	38.0212	426.923	230.571	-66.0646	366.498	-67.4564	40.2774	-390.048	454.231	240.556	726.797	-138.653	17.3782	-182.31	-170.608	-35.8903	129.255
2004-09-13	-101.896	-304.73	720.987	610.866	-501.693	-342.948	370.912	-265.753	631.37	500.099	-347.854	-312.395	-298.113	378.701	-374.413	597.056	890.376	131.939	-164.825	-74.9313	-130.055	285.709	493.671	193.589	506.123	-374.413	263.088	-355.216	674.194	-286.548	-287.931	269.704	38.0688	389.238	234.026	-66.3078	358.774	-65.8369	32.9685	-374.413	425.252	234.587	705.572	-144.797	13.891	-202.379	-170.062	-42.0381	119.333
2004-09-18	-91.4105	-299.154	733.709	652.561	-551.6	-334.932	334.621	-256.587	636.236	448.797	-335.19	-304.808	-294.452	354.337	-357.551	611.17	941.099	120.76	-153.577	-73.6576	-135.104	275.372	456.85	185.313	458.646	-357.551	252.605	-355.098	716.779	-277.794	-281.343	262.986	26.5351	347.394	230.51	-64.6402	348.559	-64.1403	22.1289	-357.551	417.565	227.653	709.323	-148.974	8.53028	-205.541	-161.742	-43.0507	108.029
2004-09-23	-83.6008	-290.411	735.52	718.255	-571.539	-324.718	298.071	-242.721	639.177	399.552	-332.638	-296.931	-296.198	330.614	-333.485	623.791	1002.65	109.782	-138.674	-73.661	-127.83	270.73	401.175	182.878	411.356	-333.485	246.227	-347.019	772.584	-266.945	-279.615	255.005	-9.37208	308.989	226.862	-64.7252	342.382	-60.8281	0.623265	-333.485	400.43	219.865	707.878	-140.614	16.0367	-202.157	-141.668	-44.9076	95.7272
2004-09-28	-72.2277	-283.459	724.573	763.433	-574.656	-315.86	255.452	-232.551	626.719	346.698	-331.335	-296.234	-298.329	299.334	-308.778	620.047	1023.73	96.5258	-125.338	-77.988	-120.826	256.922	340.674	183.626	355.044	-308.778	231.702	-337.81	810.79	-257.962	-278.29	239.528	-47.7129	263.442	223.292	-69.6668	324.638	-56.7466	-19.0752	-308.778	369.278	205.047	693.928	-132.657	20.2281	-204.319	-120.354	-47.9451	70.5082
2004-10-03	-65.9015	-273.085	679.082	797.485	-584.335	-303.766	215.429	-219.838	582.956	296.065	-321.671	-296.243	-292.016	262.739	-279.333	596.098	1035.81	84.8995	-110.683	-83.3859	-105.49	240.559	284.479	176.814	294.823	-279.333	214.537	-325.115	830.8	-247.361	-269.225	220.676	-74.9423	219.55	212.277	-75.7002	301.662	-50.3568	-28.6144	-279.333	326.196	187.648	647.768	-114.528	16.1675	-199.56	-103.572	-45.859	47.5524
2004-10-08	-54.6882	-261.959	618.56	819.358	-546.49	-290.658	178.838	-206.721	523.578	243.171	-309.386	-294.476	-286.158	228.062	-248.067	563.241	1026.87	73.7072	-94.3741	-85.6888	-89.3902	218.753	237.134	165.761	243.18	-248.067	192.267	-311.257	846.874	-234.67	-260.089	199.085	-95.4806	179.06	195.532	-79.2181	274.029	-44.6418	-29.6477	-248.067	278.514	164.279	590.224	-95.8123	10.8431	-203.307	-86.349	-45.4005	26.5362
2004-10-13	-52.7534	-252.563	539.426	859.428	-509.456	-279.934	149.071	-195.533	449.268	193.664	-287.114	-291.559	-270.809	198.88	-209.892	521.625	1054.24	63.5918	-75.5455	-85.7228	-76.0923	191.222	214.943	149.05	213.156	-209.892	165.469	-303.116	858.374	-223.387	-242.217	171.694	-119.089	142.493	181.13	-80.0143	240.425	-41.6231	-27.1264	-209.892	231.518	138.663	514.857	-80.3524	8.36395	-201.449	-74.2376	-44.4343	5.35349
2004-10-18	-57.8721	-239.032	452.246	863.344	-478.371	-265.349	124.625	-178.3	371.478	140.113	-261.16	-282.486	-250.825	170.632	-175.491	471.029	1011.04	48.7985	-53.1316	-81.5024	-58.0284	157.931	199.043	122.503	185.208	-175.491	133.459	-296.385	848.521	-206.67	-219.217	138.403	-135.739	110.674	165.345	-76.5416	202.145	-39.9265	-29.0169	-175.491	185.536	107.423	439.6	-59.4939	-1.28172	-192.367	-70.2762	-43.3676	-14.8987
2004-10-23	-46.9479	-228.727	341.498	829.225	-413.04	-253.375	86.6388	-166.854	280.243	84.7916	-225.635	-270.841	-223.46	131.91	-144.735	401.781	902.603	30.6464	-16.2538	-70.6251	-36.9539	103.915	179.669	93.4617	163.655	-144.735	77.9454	-293.058	806.11	-192.368	-187.125	85.0063	-156.029	62.2899	148.053	-66.5008	151.352	-36.82	-23.2171	-144.735	132.824	71.3728	348.159	-35.5184	-18.0754	-194.495	-94.3276	-38.5625	-33.3004
2004-10-28	-25.0375	-221.775	231.536	781.239	-370.565	-244.361	42.8916	-157.03	179.565	24.0365	-190.862	-258.178	-195.048	84.5875	-116.848	325.409	770.455	11.0513	18.5748	-65.0213	-17.4111	49.1006	141.061	55.6247	115.745	-116.848	21.5462	-295.128	750.805	-180.442	-154.347	32.3544	-168.244	10.5391	135.65	-61.7231	102.016	-30.1891	-17.6786	-116.848	71.5143	36.5327	250.778	-13.8483	-29.6097	-189.623	-116.811	-34.0515	-52.0788
2004-11-02	-7.15208	-216.293	134.665	727.941	-313.76	-236.252	-3.44713	-147.016	81.777	-28.1673	-156.568	-244.949	-168.568	33.1782	-87.8435	250.373	639.92	-4.95829	49.9929	-54.6993	-1.17814	0.153096	93.9507	22.9505	58.8828	-87.8435	-28.0493	-302.517	693.383	-169.05	-123.545	-14.0209	-178.157	-44.3402	127.607	-52.2097	55.1915	-20.3626	-0.639225	-87.8435	8.21675	2.30565	161.528	3.39415	-35.4191	-186.517	-135.705	-26.7963	-64.7063
2004-11-07	20.885	-214.063	44.6862	659.619	-239.802	-230.682	-53.6884	-139.226	-16.2744	-74.3168	-125.199	-236.625	-143.338	-21.538	-57.2357	169.673	504.181	-16.3631	75.1895	-44.4523	15.7958	-50.0927	33.8052	-1.18292	-23.1205	-57.2357	-78.5728	-313.424	620.697	-160.33	-95.3385	-62.4839	-183.208	-100.884	122.93	-42.8118	10.5395	-4.17335	24.3122	-57.2357	-57.4648	-27.3622	72.7823	23.2994	-36.9617	-175.181	-146.831	-17.0487	-70.6168
2004-11-12	42.408	-211.816	-36.0238	573.109	-196.098	-224.312	-98.819	-128.938	-110.344	-114.911	-93.9869	-228.591	-119.562	-75.2518	-27.6969	89.1646	378.303	-27.8882	97.3164	-36.938	24.047	-90.9666	-28.0061	-22.2075	-108.991	-27.6969	-119.181	-325.145	532.769	-149.942	-69.0262	-102.431	-189.435	-151.54	118.896	-36.0466	-26.3485	10.826	47.7715	-27.6969	-118.058	-53.6627	-11.9272	30.4369	-35.9256	-164.065	-161.011	-6.47798	-76.4719
2004-11-17	61.7376	-206.283	-115.069	474.812	-134.642	-214.005	-138.707	-115.434	-197.016	-149.459	-58.9156	-218.37	-94.2869	-120.6	5.7711	8.7548	257.298	-36.5779	117.836	-25.2985	36.6213	-126.67	-81.737	-43.8934	-181.347	5.7711	-154.274	-331.759	425.274	-136.643	-42.2326	-136.424	-195.104	-197.087	112.342	-25.3884	-62.1087	27.5462	72.2203	5.7711	-165.048	-78.3067	-96.6393	43.8718	-25.4553	-150.275	-163.762	3.77524	-75.0485
2004-11-22	77.3152	-169.925	-216.252	341.695	-75.5518	-171.141	-175.693	-89.2816	-285.43	-176.999	-9.69639	-224.612	-63.4281	-172.404	55.4033	-82.1774	86.3431	-51.4879	143.637	-8.60757	63.1061	-154.877	-156.863	-62.4466	-293.425	55.4033	-178.575	-289.863	286.141	-110.158	-8.6349	-158.148	-186.995	-226.054	108.777	-11.1194	-100.068	62.5147	87.8623	55.4033	-214.284	-102.778	-196.235	70.8892	-19.5183	-140.004	-151.804	16.72	-72.0318
2004-11-27	85.518	-131.647	-302.858	226.703	-46.557	-126.667	-199.263	-59.5757	-354.204	-200.896	40.6117	-222.875	-29.4953	-208.867	104.064	-155.077	-56.6792	-60.1107	168.827	2.85397	83.8465	-174.848	-209.737	-81.8689	-372.664	104.064	-194.399	-244.758	164.311	-80.9874	27.0102	-171.996	-181.25	-243.789	106.228	-1.34672	-128.701	90.7614	107.658	104.064	-244.913	-122.471	-277.918	90.8467	-11.8904	-110.644	-146.713	34.9838	-62.0486
2004-12-02	92.8405	-91.7104	-373.997	131.386	11.0544	-80.4946	-213.043	-27.1371	-402.799	-220.001	88.3299	-222.205	0.888332	-229.61	146.503	-211.613	-171.448	-70.647	190.911	15.1052	97.8446	-194.955	-242.166	-95.3464	-417.504	146.503	-211.218	-195.048	58.477	-47.2845	59.1823	-183.147	-178.976	-252.905	110.074	9.49471	-156.809	112.324	118.167	146.503	-255.193	-140.882	-343.403	104.604	-2.79774	-90.7582	-140.224	46.1269	-53.1715
2004-12-07	96.8128	-50.7841	-420.336	65.72	33.5071	-34.6617	-218.382	8.43588	-433.189	-234.259	125.185	-217.566	24.1146	-239.681	178.136	-248.805	-255.625	-81.4495	206.236	26.5824	104.633	-209.208	-255.816	-106.814	-433.065	178.136	-222.297	-149.995	-8.36878	-9.19149	84.2197	-192.996	-173.342	-254.824	115.498	20.1776	-179.225	127.346	116.827	178.136	-261.546	-156.142	-383.74	110.28	4.56108	-75.9529	-135.571	55.5951	-46.7678
2004-12-12	107.25	-6.99116	-449.57	25.8763	53.5734	13.8375	-216.483	53.7706	-451.398	-247.554	153.239	-212.046	45.1351	-241.42	200.593	-275.43	-317.441	-91.456	215.065	36.2523	102.093	-220.277	-254.717	-117.49	-427.93	200.593	-230.786	-111.432	-48.3213	40.035	105.025	-197.034	-169.41	-252.003	119.976	29.3258	-198.174	138.257	104.763	200.593	-266.423	-168.034	-408.562	105.003	10.3891	-56.6139	-134.899	59.3459	-40.8238
2004-12-17	115.452	27.759	-467.923	-9.99037	83.0053	51.2761	-215.352	95.3177	-467.37	-258.919	173.116	-206.112	59.6035	-236.987	215.426	-301.8	-352.651	-98.0564	218.563	45.9822	88.3716	-231.984	-243.485	-113.896	-409.321	215.426	-239.476	-93.7594	-90.2225	86.7627	118.931	-202.181	-163.324	-253.719	121.729	38.7616	-214.347	136.869	82.7036	215.426	-273.244	-174.396	-431.933	87.4538	20.3373	-39.8839	-141.012	57.1356	-32.979
2004-12-22	131.981	39.2793	-499.464	-121.845	79.8497	66.364	-229.17	131.078	-498.162	-280.117	213.016	-199.965	83.097	-253.938	252.344	-352.985	-472.681	-115.396	239.309	42.9978	61.0338	-232.335	-264.884	-128.07	-428.902	252.344	-231.268	-122.758	-175.45	111.295	143.035	-185.686	-160.642	-267.689	109.962	35.8438	-240.501	122.048	54.7139	252.344	-318.361	-184.218	-468.709	55.3008	27.5759	-29.4087	-156.608	57.5254	-39.0915
2004-12-27	147.461	49.9926	-528.074	-229.984	88.2454	81.1803	-237.937	164.121	-527.564	-301.713	253.229	-187.096	104.763	-267.155	283.709	-403.637	-570.29	-131.411	257.56	45.23	26.0486	-233.165	-281.159	-140.425	-444.179	283.709	-224.326	-150.773	-269.624	135.333	165.653	-175.929	-157.129	-277.105	98.5845	38.3027	-263.49	110.537	18.0375	283.709	-356.877	-196.413	-508.186	12.2999	33.3139	-27.0159	-173.918	50.2506	-44.6014
2005-01-01	167.636	51.5276	-552.614	-309.268	116.82	85.7765	-240.604	186.62	-555.148	-325.574	296.692	-172.59	132.362	-277.115	311.728	-446.643	-649.963	-145.826	267.44	40.122	-18.9023	-231.864	-293.237	-147.102	-457.568	311.728	-215.659	-190.131	-338.698	151.34	192.354	-168.832	-149.77	-279.264	88.0018	33.6223	-280.935	104.203	-21.4261	311.728	-388.879	-205.243	-544.415	-41.5121	39.4669	-8.8435	-182.148	40.3949	-48.6805
2005-01-06	179.88	52.3202	-581.008	-370.001	137.695	90.0693	-238.985	207.357	-586.674	-342.178	342.033	-151.497	160.537	-285.6	334.685	-488.51	-714.349	-159.924	274.399	30.5974	-71.5536	-233.124	-300.059	-148.166	-468.862	334.685	-211.573	-219.515	-406.249	164.61	219.271	-164.294	-151.068	-278.327	75.6187	25.1201	-291.494	99.6336	-71.2257	334.685	-417.566	-212.238	-588.22	-105.092	44.5391	1.65721	-178.584	27.2182	-53.2879
2005-01-11	185.614	53.4491	-613.237	-418.701	212.359	94.0401	-235.159	221.023	-616.191	-350.892	380.11	-125.264	183.964	-290.651	345.71	-522.733	-762.107	-170.172	279.709	28.2765	-111.694	-232.4	-300.704	-154.538	-470.696	345.71	-206.665	-237.982	-453.833	173.248	241.216	-160.926	-155.96	-275.074	69.4879	23.2487	-297.961	90.3996	-126.324	345.71	-437.493	-217.387	-627.912	-152.476	52.4652	5.63621	-170.77	7.79869	-54.4021
2005-01-16	189.83	55.1467	-633.551	-452.286	287.69	98.0374	-223.578	227.853	-630.711	-354.497	406.949	-107.537	203.453	-289.778	344.193	-543	-786.443	-177.266	279.193	26.004	-146.083	-229.76	-294.499	-154.143	-463.225	344.193	-201.379	-242.644	-490.922	176.924	257.438	-158.208	-161.168	-262.545	65.6254	21.0588	-296.861	75.0654	-175.719	344.193	-441.93	-217.554	-652.699	-193.772	57.2018	13.2269	-152.578	-10.1471	-55.5561
2005-01-21	182.668	68.4682	-639.522	-462.449	362.355	114.211	-202.539	239.277	-631.769	-339.933	420.097	-89.1686	218.552	-279.677	339.645	-552.137	-774.326	-176.846	269.905	23.0469	-148.527	-222.077	-274.098	-152.846	-438.538	339.645	-192.78	-217.709	-516.393	188.594	265.756	-151.439	-167.497	-239.448	66.5144	18.6683	-285.912	64.4786	-219.356	339.645	-429.754	-212.303	-665.229	-193.079	59.9213	27.5114	-134.434	-25.8347	-49.8244
2005-01-26	190.749	83.8166	-672.961	-513.633	528.229	134.328	-188.221	260.165	-659.996	-321.459	434.609	-59.1565	240.697	-278.048	345.465	-582.662	-807.055	-178.146	246.721	14.8208	-152.057	-219.808	-255.33	-145.77	-414.767	345.465	-192.582	-182.774	-567.375	201.727	279.045	-144.79	-181.77	-218.041	66.2084	10.6577	-284.48	54.7619	-233.853	345.465	-433.822	-210.096	-699.908	-188.495	58.1483	36.0461	-105.4	-36.7554	-45.5875
2005-01-31	197.565	96.4104	-704.908	-575.88	651.617	150.193	-173.09	274.875	-690.188	-299.489	444.508	-32.7878	258.22	-273.634	355.735	-614.589	-825.391	-178.07	219.612	1.55654	-150.427	-215.223	-232.119	-134.729	-387.14	355.735	-190.588	-151.464	-628.536	210.977	288.779	-137.523	-194.214	-197.738	67.7394	-2.66625	-277.488	43.0342	-241.149	355.735	-433.161	-203.536	-735.996	-179.3	50.3372	41.5993	-81.7249	-39.6921	-41.9458
2005-02-05	200.315	105.34	-725.001	-630.003	753.784	162.106	-152.612	286.833	-711.396	-274.442	444.451	-7.12015	267.628	-263.972	363.151	-640.17	-832.128	-176.281	193.968	-13.2315	-143.71	-205.242	-206.313	-125.525	-359.109	363.151	-183.128	-126.868	-688.528	218.31	291.639	-125.778	-200.518	-171.61	68.7452	-17.4201	-266.134	35.7219	-235.689	363.151	-427.808	-193.929	-763.042	-163.789	42.8479	46.5074	-60.4323	-35.5407	-35.6221
2005-02-10	197.048	106.317	-731.076	-654.776	830.749	165.389	-134.482	287.65	-720.378	-253.772	437.36	16.384	270.895	-252.118	374.609	-651.461	-819.863	-169.781	174.851	-22.8842	-140.158	-194.887	-182.061	-109.756	-333.433	374.609	-174.783	-107.344	-715.584	213.995	289.578	-117.995	-201.931	-149.858	70.8154	-27.0155	-251.255	29.674	-222.911	374.609	-418.669	-180.23	-773.284	-153.555	35.217	52.2528	-51.1904	-29.6069	-26.6694
2005-02-15	189.915	97.5819	-722.87	-665.737	831.755	158.014	-112.199	276.952	-717.057	-241.944	427.42	51.0595	269.328	-237.451	378.767	-653.396	-797.702	-159.905	163.782	-23.1557	-137.04	-182.09	-156.066	-98.9053	-309.391	378.767	-163.69	-96.8406	-732.271	198.019	284.006	-108.776	-195.609	-126.181	74.6554	-26.5766	-232.238	22.5837	-207.941	378.767	-408.7	-164.372	-772.238	-146.539	27.7503	53.3622	-50.6537	-18.391	-15.3555
2005-02-20	187.751	90.8222	-722.444	-679.752	797.981	154.328	-95.1716	267.668	-711.61	-232.502	421.34	143.141	266.263	-229.457	402.824	-658.522	-814.302	-139.021	159.778	-15.0428	-140.902	-161.275	-126.656	-87.6083	-294.411	402.824	-142.15	-89.2061	-744.623	171.977	280.318	-99.7889	-185.748	-108.703	79.1941	-17.6575	-217.418	-28.2093	-158.289	402.824	-433.984	-146.46	-762.498	-145.615	21.9611	46.3066	-44.133	-9.57957	0.550413
2005-02-25	180.772	74.487	-706.293	-678.638	735.472	137.918	-75.2088	238.196	-695.317	-230.206	413.67	216.376	260.044	-216.813	418.326	-656.535	-805.266	-119.129	157.419	-5.82773	-142.168	-139.584	-94.1296	-75.6011	-279.091	418.326	-119.494	-82.8006	-760.599	130.278	274.673	-89.5861	-176.148	-90.8692	86.0014	-7.88777	-199.127	-67.3762	-119.725	418.326	-449.873	-125.617	-747.751	-144.22	24.8855	44.0834	-42.7136	-5.85319	14.6274
2005-03-02	172.205	47.1508	-694.209	-665.361	656.457	108.286	-57.3606	198.961	-678.503	-237.719	404.137	278.402	249.82	-205.238	419.85	-649.461	-793.387	-101.182	152.983	-3.62338	-142.973	-119.452	-63.7586	-68.8863	-265.254	419.85	-99.136	-83.7511	-751.414	77.359	265.025	-79.955	-171.278	-75.9262	87.6351	-4.70714	-180.912	-92.6583	-88.036	419.85	-461.186	-108.328	-727.239	-143.143	26.5719	33.3473	-44.0405	-2.83065	23.8864
2005-03-07	164.5	14.5459	-682.132	-631.718	614.191	72.4492	-41.9532	154.216	-664.048	-248.443	389.736	321.891	234.287	-193.438	410.505	-637.152	-779.043	-85.1934	147.707	1.35359	-145.048	-102.651	-33.2865	-57.6687	-248.229	410.505	-82.6193	-93.62	-717.023	21.275	251.207	-71.474	-165.397	-64.5736	87.2516	0.760861	-164.134	-101.45	-61.0456	410.505	-466.069	-92.9122	-706.208	-144.671	29.2791	17.8269	-37.7436	-3.53339	31.8372
2005-03-12	155.38	-27.9088	-672.844	-591.97	557.826	26.564	-25.1474	103.828	-651.417	-259.449	372.835	348.968	219.276	-179.392	396.565	-628.583	-755.145	-73.8677	144.541	4.8	-140.663	-93.5472	0.635932	-48.147	-228.176	396.565	-74.5583	-121.156	-702.638	-38.0357	238.499	-71.5546	-160.736	-53.0347	80.9012	4.57488	-150.764	-98.0073	-44.5002	396.565	-462.756	-80.9458	-693.664	-139.173	34.222	3.18306	-29.7718	-4.69858	32.8065
2005-03-17	146.768	-67.7774	-656.324	-547.999	518.615	-17.5884	-11.5584	60.2792	-635.358	-270.63	349.54	362.38	202.523	-165.393	394.158	-606.47	-722.364	-63.5482	138.144	5.5702	-140.49	-84.5121	34.7231	-43.1175	-206.786	394.158	-67.0564	-151.008	-642.815	-89.7148	223.437	-71.1322	-157.746	-46.1508	74.6657	5.85585	-135.919	-93.807	-31.1613	394.158	-452.208	-69.9285	-665.95	-140.493	34.0327	-6.32309	-22.0217	-5.38619	34.1471
2005-03-22	134.328	-91.795	-633.592	-523.446	511.948	-43.8234	-4.47259	4.31689	-625.429	-276.377	324.93	407.513	187.004	-157.989	398.668	-593.628	-679.559	-59.105	127.255	6.40462	-146.459	-84.3269	68.8221	-45.2451	-189.191	398.668	-67.998	-170.51	-630.366	-128.904	209.879	-76.624	-143.667	-49.3775	69.2729	6.74711	-128.268	-87.8088	-21.4147	398.668	-464.04	-62.7574	-650.562	-148.68	27.0116	-20.2939	-1.95217	-9.28259	28.9869
2005-03-27	124.999	-113.096	-615.004	-489.92	489.255	-65.6274	2.3712	-44.5822	-614.794	-277.684	299.874	447.381	173.422	-150.305	402.787	-575.283	-637.989	-56.8322	113.615	2.26694	-150.683	-85.3232	108.087	-48.8356	-167.553	402.787	-69.8903	-187.286	-592.423	-161.76	197.274	-83.0957	-134.298	-55.1992	62.2552	3.10893	-122.177	-103.354	-11.4386	402.787	-469.5	-56.2651	-630.575	-155.427	17.4446	-24.5619	14.9465	-9.24636	22.7302
2005-04-01	113.823	-122.058	-592.211	-470.105	494.237	-74.782	12.3965	-83.0183	-598.524	-271.86	267.945	476.243	153.427	-135.761	401.097	-557.396	-602.871	-56.2474	98.3854	1.51557	-151.861	-87.6608	147.536	-52.0591	-140.997	401.097	-73.28	-189.63	-575.913	-184.182	178.929	-89.3399	-129.244	-55.0661	57.8205	2.76049	-118.749	-118.246	-0.951441	401.097	-464.242	-52.9638	-611.943	-159.242	2.24467	-37.8854	26.3875	-9.90856	14.3782
2005-04-06	102.162	-133.106	-567.357	-448.494	504.153	-87.4054	20.183	-122.484	-577.497	-255.729	230.859	491.824	129.029	-121.464	388.503	-533.999	-570.893	-56.9677	80.5522	-2.71829	-147.839	-90.813	182.526	-53.6286	-114.39	388.503	-77.6514	-191.121	-546.602	-207.478	155.475	-95.9473	-123.242	-55.6835	56.8494	-1.55795	-118.313	-134.233	2.32184	388.503	-451.32	-52.7911	-586.571	-156.855	-15.0796	-51.6007	40.2039	-12.7516	5.95235
2005-04-11	90.8147	-146.878	-546.163	-435.041	494.492	-103.464	26.424	-160.976	-555.192	-229.708	183.717	492.523	98.9731	-108.699	360.46	-513.815	-543.271	-58.1473	61.5931	-9.76406	-139.386	-92.6119	211.898	-59.2942	-90.4644	360.46	-80.323	-196.277	-539.395	-232.698	126.359	-100.38	-124.256	-56.8906	57.0667	-8.20402	-119.212	-146.409	0.592909	360.46	-430.636	-54.9674	-565.683	-150.192	-16.5896	-61.0086	52.5071	-15.7929	-2.48406
2005-04-16	84.9696	-166.463	-528.242	-420.833	505.221	-126.63	27.6732	-207.023	-529.295	-198.218	124.382	481.298	63.3703	-96.3043	305.803	-490.596	-524.351	-58.5051	46.144	-7.14417	-122.411	-94.0084	231.488	-61.3716	-67.0217	305.803	-82.4859	-203.349	-517.45	-265.604	90.8356	-103.204	-123.392	-60.9601	56.8752	-6.52882	-122.808	-161.895	-4.31362	305.803	-401.596	-60.1612	-539.201	-132.789	-8.40758	-54.4967	67.6377	-22.0775	-10.2223
2005-04-21	82.1946	-207.314	-517.203	-408.09	485.516	-172.938	22.3714	-262.671	-512.716	-158.928	33.7556	469.576	10.381	-92.8626	234.999	-477.016	-496.837	-68.3478	27.0709	10.2577	-94.9665	-108.577	253.085	-75.2872	-39.619	234.999	-97.7309	-225.847	-507.638	-316.397	33.5521	-110.566	-126.7	-74.9637	49.9287	7.66939	-129.712	-184.956	-38.9384	234.999	-386.945	-68.1792	-521.766	-108.44	7.98475	-60.6065	71.4464	-32.1248	-27.0013
2005-04-26	79.2708	-248.129	-510.118	-396.672	466.584	-220.171	21.0123	-317.189	-498.291	-119.827	-50.727	454.834	-38.9564	-87.9305	168.298	-465.211	-473.567	-73.6244	8.9117	23.0038	-62.7748	-116.744	272.502	-87.3389	-11.8347	168.298	-106.928	-252.932	-497.257	-368.181	-19.675	-111.958	-125.689	-82.4288	43.7107	17.1501	-130.047	-204.091	-63.4869	168.298	-370.249	-71.8841	-507.358	-77.2087	28.8074	-58.7759	67.4821	-37.239	-36.9819
2005-05-01	74.0801	-293.07	-502.308	-389.629	455.138	-271.222	20.0187	-375.215	-486.759	-82.7141	-128.705	438.88	-85.0674	-82.294	112.85	-453.648	-450.077	-74.4149	-7.01783	38.3661	-33.6633	-118.696	288.364	-90.9943	16.084	112.85	-109.914	-285.57	-482.174	-423.736	-68.6523	-109.091	-118.613	-87.4255	39.2833	29.5231	-125.957	-221.752	-77.7141	112.85	-354.227	-73.1015	-494.711	-48.3848	50.6897	-62.0527	56.0112	-42.138	-47.214
2005-05-06	66.8734	-340.547	-498.974	-389.761	424.384	-324.544	22.8602	-432.614	-482.721	-39.1466	-198.951	425.408	-126.537	-74.7967	70.9259	-449.739	-428.419	-72.6797	-27.3087	43.5278	-3.32174	-116.433	301.029	-94.699	39.5596	70.9259	-109.404	-322.857	-483.535	-482.565	-112.492	-103.916	-112.711	-86.566	33.4108	33.4982	-115.822	-242.81	-74.7468	70.9259	-343.989	-69.4908	-492.982	-15.2719	73.3348	-66.2712	44.1071	-35.906	-55.4601
2005-05-11	60.6475	-382.149	-495.849	-395.11	414.402	-370.275	27.7469	-478.442	-480.21	-1.87672	-268.069	415.64	-164.79	-69.2386	43.1733	-447.935	-418.106	-68.1373	-52.4165	43.3018	17.589	-108.277	306.675	-93.9169	58.7675	43.1733	-103.142	-353.583	-485.655	-532.977	-152.008	-93.8164	-107.378	-81.042	29.0455	32.428	-98.2886	-257.455	-57.4655	43.1733	-334.91	-60.9024	-492.696	7.19007	95.9244	-60.8513	33.4816	-29.5606	-54.9629
2005-05-16	67.2997	-420.67	-485.488	-402.11	430.605	-413.012	32.43	-525.326	-474.087	40.2039	-331.361	406.856	-199.29	-60.4822	25.1579	-442.144	-404.287	-62.3078	-79.5794	45.0525	43.6043	-98.2883	309.428	-90.3369	74.571	25.1579	-94.8391	-379.433	-490.231	-583.046	-187.187	-84.3337	-98.896	-74.8181	23.5345	34.1057	-81.8024	-265.423	-36.0289	25.1579	-322.25	-50.9132	-488.413	37.973	112.228	-52.7047	24.7536	-22.123	-55.5947
2005-05-21	69.8623	-451.751	-473.984	-403.832	438.188	-448.349	40.9279	-563.166	-461.945	84.4632	-387.958	395.325	-233.171	-49.5025	-2.10344	-431.167	-397.472	-53.3784	-106.579	38.7149	65.9831	-83.7477	313.528	-78.6973	88.3763	-2.10344	-82.0429	-397.295	-486.341	-624.967	-219.973	-71.5592	-95.8249	-64.5295	23.851	28.922	-61.9314	-275.155	-7.21299	-2.10344	-301.01	-37.1427	-477.108	65.0712	126.871	-60.1866	20.0162	-11.6969	-48.111
2005-05-26	76.5393	-487.402	-455.778	-400.86	473.13	-491.112	53.1033	-609.616	-441.945	161.117	-420.061	393.851	-254.413	-36.9729	-68.0153	-416.171	-391.948	-33.295	-144.706	29.4261	91.7855	-74.2624	335.125	-67.028	128.562	-68.0153	-73.603	-413.638	-475.936	-664.769	-252.158	-66.6577	-103.402	-59.666	19.2351	21.4383	-38.9074	-291.615	34.6471	-68.0153	-274.628	-22.4168	-455.227	93.4397	153.439	-58.3879	17.8264	7.85436	-32.8488
2005-05-31	80.0628	-519.753	-434.499	-390.596	497.027	-529.751	66.2624	-653.029	-421.168	229.504	-446.105	384.682	-274.067	-23.4699	-130.828	-398.237	-379.447	-15.0156	-177.167	18.0644	116.104	-63.5376	355.256	-56.7027	164.103	-130.828	-63.5512	-430.35	-458.459	-699.925	-280.585	-61.8671	-110.923	-51.6732	15.1739	11.98	-17.4486	-307.038	85.95	-130.828	-249.672	-7.93448	-430.226	120.512	170.86	-63.196	15.0763	28.4377	-19.1627
2005-06-05	83.3862	-546.842	-415.735	-381.65	509.831	-561.868	69.3317	-686.908	-406.257	287.998	-467.754	376.786	-290.527	-21.0907	-186.434	-383.023	-368.152	-0.858107	-200.838	7.04627	134.853	-52.8849	356.715	-48.3136	178.573	-186.434	-53.826	-444.659	-440.718	-727.522	-303.836	-55.5086	-119.194	-51.8158	11.599	2.79211	2.77727	-314.965	125.335	-186.434	-237.3	5.32179	-409.458	140.756	184.531	-64.5459	10.4855	43.8098	-3.6661
2005-06-10	84.1948	-571.54	-396.576	-371.588	535.925	-590.004	62.3938	-721.251	-391.676	341.038	-482.412	365.699	-301.348	-22.7493	-237.189	-367.605	-355.97	9.79978	-219.461	1.40105	151.241	-42.4757	345.148	-39.7183	177.389	-237.189	-44.0925	-456.012	-420.273	-754.927	-320.667	-47.7955	-122.156	-60.5491	8.39394	-2.0096	17.9462	-314.535	145.503	-237.189	-230.662	15.0882	-389.312	159.443	193.089	-61.2573	6.10855	50.1563	7.87993
2005-06-15	86.598	-589.873	-370.145	-359.986	524.598	-610.553	53.6597	-744.574	-370.836	378.48	-499.321	351.389	-315.953	-28.1906	-280.565	-349.847	-339.447	15.2287	-237.544	-11.567	156.882	-32.8645	324.029	-33.3112	163.895	-280.565	-35.6512	-464.906	-404.581	-774.352	-338.713	-39.5075	-124.208	-67.7062	0.557818	-14.2091	34.054	-314.987	153.71	-280.565	-223.3	25.4735	-367.616	166.005	194.748	-69.268	3.75294	50.4266	14.0979
2005-06-20	88.9242	-602.405	-340.251	-343.209	505.288	-625.657	43.0182	-759.826	-343.54	414.279	-515.367	346.77	-328.458	-33.0139	-321.166	-324.584	-328.687	18.4413	-257.425	-28.4646	155.165	-20.7537	299.267	-30.1814	146.196	-321.166	-24.9949	-469.841	-374.598	-786.694	-354.03	-28.3666	-126.405	-74.3529	-13.1151	-30.587	48.5034	-311.913	149.972	-321.166	-212.999	35.6201	-341.165	165.752	193.003	-75.1568	-2.4108	44.5097	18.9617
2005-06-25	95.505	-616.493	-287.784	-317.453	497.838	-646.259	38.4288	-775.028	-276.993	451.109	-534.556	308.809	-349.876	-22.3307	-376.03	-276.456	-308.949	21.8544	-276.307	-44.6926	144.807	-9.87496	305.86	-20.7107	175.599	-376.03	-17.171	-469.62	-350.011	-800.851	-378.022	-18.2736	-135.642	-83.2767	-26.2269	-45.9469	68.1468	-314.954	131.395	-376.03	-147.449	49.439	-292.233	157.35	186.234	-92.8711	-15.7573	30.037	22.3938
2005-06-30	100.523	-619.459	-233.606	-288.155	461.025	-655.635	46.0158	-776.975	-211.657	490.594	-546.044	276.281	-364.503	-4.32027	-426.006	-226.24	-286.559	24.1526	-292.729	-58.1952	129.314	0.655578	318.581	-17.3342	210.755	-426.006	-9.20481	-463.559	-319.554	-803.932	-395.484	-9.73241	-143.698	-73.8573	-34.0158	-57.5028	88.1084	-322.157	103.265	-426.006	-82.5501	63.2359	-242.922	141.735	171.974	-99.6039	-28.7552	12.4214	23.3404
2005-07-05	107.646	-614.139	-174.764	-258.668	446.868	-656.402	71.0134	-773.033	-144.89	527.072	-553.28	242.121	-378.689	33.721	-462.754	-173.627	-259.987	30.454	-302.865	-65.2384	115.262	14.3365	332.873	-11.4029	266.118	-462.754	2.15425	-448.725	-286.861	-799.435	-410.33	2.04982	-142.651	-37.0785	-30.9302	-63.584	110.415	-331.55	73.7615	-462.754	-5.84466	78.6734	-191.316	126.994	159.705	-114.019	-43.0166	-4.6922	29.9853
2005-07-10	119.706	-610.334	-123.078	-223.776	429.551	-657.75	114.144	-770.72	-93.4372	554.267	-556.515	213.459	-389.542	76.6356	-486.637	-128.753	-223.041	34.6285	-311.946	-74.2551	96.5319	28.0859	346.032	-5.81195	321.279	-486.637	14.1089	-440.084	-245.844	-795.892	-422.249	14.0732	-133.576	28.7162	-13.7692	-71.7811	132.659	-341.917	43.3078	-486.637	50.9321	93.0154	-147.966	106.461	151.619	-124.244	-50.8904	-21.7867	35.1834
2005-07-15	120.502	-604.01	-93.6546	-190.118	364.862	-654.714	156.936	-771.106	-70.4968	578.087	-558.48	187.96	-397.079	111.085	-499.845	-103.53	-204.553	37.2894	-320.496	-88.6795	78.6374	38.1569	357.823	-4.01898	363.238	-499.845	23.1784	-430.358	-209.414	-789.995	-430.08	23.5992	-123.295	95.3495	9.71693	-85.6913	148.63	-345.456	16.1684	-499.845	68.0059	103.329	-126.989	88.7736	143.522	-142.193	-55.4575	-33.8404	37.1477
2005-07-20	119.6	-592.404	-71.974	-163.855	319.79	-644.546	208.903	-757.836	-56.296	586.823	-558.955	168.117	-402.491	154.504	-498.353	-85.9963	-194.534	43.1378	-327.54	-102.609	53.7598	51.8259	377.216	-0.134396	415.203	-498.353	36.1379	-413.528	-182.81	-778.678	-435.15	39.9799	-114.538	170.129	35.1045	-99.4104	166.669	-347.625	-14.1716	-498.353	88.6397	113.067	-115.897	62.6557	138.825	-159.329	-53.8342	-46.7483	43.1701
2005-07-25	111.867	-585.187	-65.8481	-127.425	243.941	-639.206	276.239	-742.176	-46.0947	599.734	-563.865	168.538	-418.088	209.715	-499.006	-61.2629	-144.915	63.0019	-338.684	-110.162	31.8333	88.4526	405.476	33.049	473.852	-499.006	72.8244	-407.476	-135.352	-763.736	-445.742	60.1886	-90.0917	269.589	80.242	-105.629	189.204	-349.434	-47.1585	-499.006	114.575	127.106	-110.515	40.0316	143.932	-173.885	-43.5492	-59.6861	47.5095
2005-07-30	94.9948	-577.265	-28.5875	-102.877	180.29	-632.564	331.246	-721.465	-0.958289	603.123	-564.002	170.851	-428.038	258.943	-491.699	-19.6147	-99.4152	84.2952	-344.011	-111.419	6.9233	120.186	417.794	58.2044	521.615	-491.699	105.073	-406.739	-98.6744	-743.64	-450.754	78.2042	-65.7731	352.625	111.977	-106.033	207.365	-342.751	-63.2997	-491.699	184.528	139.484	-68.9916	12.2291	148.353	-180.903	-38.0173	-64.9985	55.6496
2005-08-04	79.2388	-573.492	11.1711	-74.9227	151.529	-628.96	367.945	-714.731	38.3422	611.826	-561.659	167.442	-436.178	292.097	-481.518	18.5802	-55.3263	104.184	-348.896	-106.991	-11.2583	145.64	410.654	81.0838	548.672	-481.518	130.335	-405.477	-59.8167	-734.097	-454.889	95.0439	-43.775	416.751	137.732	-101.088	222.261	-333.56	-77.2053	-481.518	227.949	149.117	-28.4561	-6.93353	151.524	-197.677	-28.6973	-69.439	62.6691
2005-08-09	54.2947	-571.45	51.5628	-50.2387	123.418	-626.186	388.334	-709.829	80.2997	607.603	-555.755	153.829	-436.327	307.92	-464.37	53.0559	-17.1968	116.387	-353.082	-106.561	-29.4775	169.76	395.146	100.557	544.81	-464.37	154.977	-407.265	-28.7114	-730.119	-451.748	111.535	-19.9121	455.683	161.029	-99.9893	232.333	-325.987	-82.9442	-464.37	264.212	158.018	12.9905	-28.428	153.579	-194.482	-28.0203	-66.527	73.7175
2005-08-14	38.7057	-570.371	93.8758	-30.8667	130.784	-623.639	398.569	-702.692	118.973	602.776	-546.969	139.381	-436.846	317.21	-444.325	84.7068	7.84748	129.82	-352.049	-100.459	-41.4605	187.708	390.53	113.615	530.942	-444.325	173.602	-410.418	2.45553	-727.56	-448.382	126.066	-0.994235	473.356	177.082	-94.1064	243.736	-314.521	-88.2619	-444.325	283.365	166.747	56.286	-43.3815	149.184	-208.68	-27.6435	-65.8084	91.755
2005-08-19	24.5837	-568.812	148.577	-2.65202	156.42	-619.875	395.098	-706.746	156.577	586.447	-540.452	127.071	-437.325	315.93	-426.217	117.932	34.3921	135.383	-350.871	-98.2705	-54.5002	196.521	375.122	123.948	502.037	-426.217	183.023	-410.397	39.2086	-730.437	-445.503	135.4	10.126	473.478	188.154	-92.3192	251.42	-295.793	-88.759	-426.217	285.662	173.714	102.388	-58.865	144.503	-220.874	-23.2289	-62.2333	105.471
2005-08-24	-18.6396	-565.714	194.755	71.0978	153.89	-613.289	398.76	-692.336	197.143	563.209	-543.986	98.3475	-439.147	324.323	-438.707	160.526	123.406	152.537	-364.438	-106.401	-71.349	238.549	363.352	147.407	483.604	-438.707	222.862	-418.1	102.478	-727.074	-447.334	178.351	21.5376	476.639	200.948	-98.0272	270.065	-275.239	-76.2766	-438.707	290.913	178.016	138.604	-77.5598	140.853	-223.004	-23.305	-61.838	120.118
2005-08-29	-48.7197	-556.476	220.328	134.696	169.114	-601.654	397.324	-676.554	213.786	533.351	-547.95	75.6659	-440.493	326.073	-445.163	187.647	186.69	164.545	-371.945	-106.921	-85.0461	267.26	358.479	165.04	462.52	-445.163	250.044	-420.928	156.495	-719.384	-447.726	207.06	26.7532	471.207	211.478	-96.7028	279.008	-256.421	-63.7547	-445.163	271.636	178.633	153.409	-92.3003	124.389	-228.781	-22.2521	-62.3156	132.501
2005-09-03	-65.6818	-548.091	229.77	185.77	167.472	-590.572	382.542	-659.852	215.84	491.548	-543.147	57.2004	-436.421	317.469	-441.711	202.928	236.838	174.266	-372.21	-111.372	-101.8	288.206	349.817	179.509	426.51	-441.711	269.85	-422.03	198.031	-711.664	-442.65	231.167	23.0438	446.014	215.104	-99.9632	287.586	-240.82	-49.7157	-441.711	244.174	183.48	155.192	-110.915	107.369	-232.595	-19.4146	-60.1146	144.846
2005-09-08	-76.9484	-535.865	234.628	226.507	149.327	-575.954	354.34	-639.558	212.551	444.067	-532.416	48.155	-427.157	295.483	-429.053	213.604	282.862	179.839	-367.224	-120.219	-114.789	306.123	320.888	187.747	376.497	-429.053	287.417	-420.679	234.341	-698.914	-431.986	254.495	14.1592	408.569	209.116	-108.313	296.002	-228.795	-31.6094	-429.053	215.841	189.377	156.305	-125.375	88.8607	-233.972	-18.5678	-55.7244	153.125
2005-09-13	-73.7995	-521.399	246.227	256.122	156.679	-559.276	316.02	-619.844	221.747	389.114	-515.483	41.0021	-413.304	269.865	-405.503	230.996	325.466	181.486	-356.762	-121.966	-125.644	313.37	265.912	195.935	322.962	-405.503	294.969	-413.426	265.998	-684.481	-416.744	267.526	5.29843	367.675	199.545	-110.36	296.328	-214.668	-10.4549	-405.503	210.041	192.622	172.955	-137.547	69.4718	-237.331	-12.0411	-49.9068	158.871
2005-09-18	-60.8634	-508.382	271.718	303.869	134.16	-543.905	272.189	-599.916	243.112	332.665	-493.805	38.0047	-394.58	238.326	-377.991	262.622	420.714	180.354	-338.934	-124.971	-129.754	309.892	198.741	198.652	263.135	-377.991	291.965	-407.05	321.636	-669.481	-396.437	269.769	-2.74886	324.952	187.904	-113.431	290.304	-202.005	15.5202	-377.991	210.273	191.907	214.253	-141.477	46.6956	-231.692	-6.48206	-40.2709	156.826
2005-09-23	-70.1545	-496.097	304.304	376.57	132.746	-531.592	228.955	-584.801	270.529	274.945	-482.046	31.9535	-377.338	212.973	-349.984	303.236	550.608	181.175	-325.23	-125.3	-127.37	322.98	113.375	213.03	185.277	-349.984	303.541	-396.214	393.128	-653.011	-379.064	283.519	-4.85055	291.704	185.079	-114.67	290.901	-193.622	44.0423	-349.984	226.337	185.207	255.835	-140.387	23.0951	-219.66	-7.94008	-29.5492	145.909
2005-09-28	-70.8749	-486.265	323.953	435.664	137.277	-521.298	189.192	-573.64	283.288	214.848	-469.242	25.1245	-359.072	186.32	-321.033	326.578	638.42	179.785	-316.464	-125.625	-117.905	327.563	38.2479	225.034	119.006	-321.033	306.593	-384.025	452.198	-639.064	-361.842	289.561	-1.64536	260.11	190.388	-116.198	288.396	-182.77	61.9074	-321.033	228.945	176.685	280.644	-130.819	-0.793989	-207.281	-6.68741	-23.2925	133.125
2005-10-03	-68.7518	-475.178	319.597	483.891	129.142	-509.016	155.179	-561.496	274.861	158.473	-454.445	22.0125	-340.13	159.14	-291.543	329.671	706.837	173.057	-307.126	-130.207	-107.434	326.54	-20.9605	229.834	65.141	-291.543	304.696	-376.785	493.877	-623.047	-343.336	289.642	-7.40143	229.998	200.998	-121.956	281.159	-171.269	69.3165	-291.543	216.824	166.278	280.083	-120.178	-19.4412	-197.026	-11.0131	-17.365	115.963
2005-10-08	-62.3196	-466.942	301.662	495.898	140.565	-499.512	121.745	-552.71	247.676	110.938	-428.119	18.6489	-315.299	131.222	-257.836	314.333	709.514	162.475	-295.658	-131.459	-93.0307	314.576	-63.1125	231.844	23.781	-257.836	292.292	-372.501	505.848	-610.803	-318.766	280.802	-12.8011	194.552	213.202	-124.113	264.789	-162.041	64.0717	-257.836	189.458	151.154	261.366	-103.452	-32.2106	-184.896	-13.0933	-16.197	100.767
2005-10-13	-44.9309	-461.481	272.036	494.629	145.735	-492.206	91.7317	-547.361	206.855	60.2317	-397.659	16.943	-290.956	101.267	-220.801	287.105	689.101	150.974	-279.442	-132.386	-80.5236	297.432	-90.9382	230.47	-15.8916	-220.801	275.115	-373.665	502.23	-601.012	-293.49	266.492	-22.9353	158.428	226.728	-125.83	249.416	-152.06	51.6936	-220.801	149.436	139.31	229.421	-87.4746	-38.9309	-182.768	-16.0537	-19.2041	86.5728
2005-10-18	-29.7695	-455.837	219.018	485.835	130.518	-484.601	61.6057	-538.667	150.942	11.5937	-357.967	16.7181	-258.035	69.3664	-187.137	247.068	648.635	140.136	-260.108	-133.854	-67.224	275.896	-112.84	220.151	-53.6907	-187.137	253.934	-376.645	484.974	-591.67	-260.254	249.725	-35.9247	119.195	231.664	-127.945	229.737	-140.671	39.0958	-187.137	106.183	126.553	180.718	-70.0298	-46.7796	-166.072	-16.7826	-22.0555	73.6348
2005-10-23	-12.7978	-441.638	158.692	466.188	123.983	-468.595	21.1891	-534.803	84.3228	-39.1777	-317.171	4.21127	-229.095	33.2383	-165.839	200.448	575.16	122.103	-219.25	-118.097	-29.6558	247.504	-139.648	205.623	-95.1271	-165.839	224.296	-359.556	461.995	-584.041	-228.768	224.602	-44.9265	67.9621	236.324	-115.197	207.454	-117.438	17.3173	-165.839	57.4615	108.523	128.821	-30.1189	-51.7375	-159.67	-14.1727	-31.8724	67.0107
2005-10-28	2.12193	-430.968	92.4251	446.146	91.3829	-456.032	-6.55069	-532.781	21.9803	-92.2157	-277.441	-5.08441	-200.803	13.2232	-149.711	155.567	509.945	104.188	-179.444	-100.52	6.55855	213.881	-146.512	187.824	-112.904	-149.711	190.229	-347.916	430.638	-579.037	-198.252	194.069	-60.9161	30.6123	237.794	-99.9958	181.653	-93.8514	2.10866	-149.711	26.5939	88.305	74.9746	8.94628	-56.5388	-150.582	-8.43914	-37.378	57.5055
2005-11-02	10.5364	-418.039	28.6737	416.521	57.2104	-441.054	-26.5346	-525.523	-29.4996	-132.922	-240.882	-10.8729	-172.508	0.609504	-133.928	114.838	433.655	89.0119	-145.705	-83.3007	36.0595	179.613	-143.278	169.143	-115.24	-133.928	156.044	-331.92	390.208	-571.024	-169.02	160.789	-72.9099	0.136875	232.745	-84.7422	149.335	-73.314	-4.54308	-133.928	14.2353	62.0201	24.858	40.1749	-56.3103	-135.566	-2.04949	-41.0316	48.3402
2005-11-07	19.0133	-404.365	-16.8759	377.369	50.1538	-424.918	-43.8279	-517.453	-63.7957	-168.448	-213.904	-14.5382	-153.236	-10.1575	-120.991	83.385	361.684	73.8784	-117.816	-67.7349	62.927	141.674	-144.086	151.502	-117.232	-120.991	120.145	-317.947	344.266	-561.238	-148.584	122.532	-82.5089	-25.5575	225.727	-71.3066	106.512	-52.8064	-7.53973	-120.991	10.48	29.6278	-12.7557	69.4755	-57.4127	-132.378	1.04813	-44.3999	36.2943
2005-11-12	28.3913	-393.226	-57.724	325.416	24.6465	-410.849	-61.3239	-509.677	-95.1377	-191.749	-189.722	-16.8073	-134.111	-23.3033	-108.94	46.0744	294.472	58.3497	-95.2352	-56.5543	82.0277	107.861	-148.382	132.406	-126.036	-108.94	88.8839	-305.023	282.671	-552.444	-130.032	92.0318	-94.2534	-53.0676	217.933	-61.424	63.2871	-38.605	-9.1889	-108.94	7.37815	-2.52946	-51.8266	89.651	-54.8512	-127.025	1.73945	-44.1981	22.4698
2005-11-17	38.2298	-379.881	-88.8209	255.167	34.9747	-395.92	-79.3751	-496.376	-114.481	-203.624	-168.743	-15.2636	-116.526	-36.249	-93.0633	14.289	208.389	45.5862	-78.0507	-39.9498	97.3999	77.1323	-154.229	109.239	-133.622	-93.0633	61.9904	-293.609	220.175	-538.763	-113.601	63.1763	-104.687	-81.8257	207.399	-45.7281	15.2956	-33.3418	-10.6424	-93.0633	8.81508	-37.52	-79.3951	106.094	-44.3542	-108.738	0.61853	-45.1517	11.4467
2005-11-22	64.6163	-363.34	-108.707	197.314	55.1283	-377.098	-109.442	-479.122	-122.578	-205.737	-144.678	-23.6681	-98.0095	-65.4012	-66.1233	-6.05703	125.927	23.4312	-59.2738	-24.4078	135.657	29.9387	-191.584	72.0185	-186.472	-66.1233	21.1044	-290.974	181.627	-522.737	-93.8837	33.7529	-117.427	-115.321	191.812	-31.8632	-51.9823	-29.7057	-45.9399	-66.1233	-2.8537	-81.5206	-95.6013	149.46	-44.9701	-97.3543	2.89459	-49.3999	-6.07406
2005-11-27	86.6117	-347.253	-130.271	154.657	68.3358	-359.918	-137.338	-461.276	-135.848	-200.445	-115.972	-29.2763	-77.2952	-95.4857	-37.5546	-32.5162	50.1074	3.03515	-41.4096	-16.0112	162.195	-11.5023	-227.975	42.2611	-237.749	-37.5546	-14.8618	-284.739	134.98	-505.712	-72.1332	5.64596	-129.859	-146.271	178.756	-24.2287	-111.276	-21.4775	-83.0852	-37.5546	-22.5267	-120.148	-117.993	178.519	-48.6557	-83.0729	4.08511	-54.1246	-21.8909
2005-12-02	108.404	-330.174	-158.863	114.159	105.903	-342.119	-159.49	-441.679	-152.828	-201.01	-88.2624	-34.9731	-60.5942	-118.913	-11.0734	-58.5043	-16.6352	-14.1648	-25.7705	-6.35738	181.935	-45.0904	-253.06	17.4923	-272.685	-11.0734	-43.6658	-276.491	108.694	-486.345	-53.6706	-18.6798	-139.221	-172.082	167.686	-15.0503	-159.106	-11.0562	-116.027	-11.0734	-43.2183	-151.245	-137.907	201.123	-37.8897	-78.4321	9.00981	-61.4227	-27.8811
2005-12-07	128.281	-312.34	-179.859	66.4536	117.501	-324.589	-167.612	-419.196	-168.832	-194.61	-60.3125	-36.8035	-40.3394	-130.61	9.56499	-84.8285	-70.4022	-26.2859	-16.2055	-2.22041	192.894	-70.8973	-261.035	1.35422	-290.029	9.56499	-66.3308	-266.99	65.6003	-463.76	-33.4647	-39.2117	-144.628	-182.763	162.155	-10.6913	-193.768	-1.81308	-151.508	9.56499	-62.2139	-173.562	-159.087	215.035	-28.3796	-62.6938	12.2962	-71.2098	-35.3738
2005-12-12	138.626	-292.686	-182.995	39.8399	121.244	-305.867	-165.575	-394.205	-176.094	-182.696	-35.803	-35.2695	-23.6717	-132.783	22.5873	-96.7906	-83.1539	-34.4	-11.1402	-1.75187	194.406	-84.7393	-253.229	-11.8024	-288.314	22.5873	-78.0465	-254.167	32.9705	-437.676	-17.0323	-52.9387	-145.983	-183.492	157.569	-9.84207	-217.908	2.61018	-184.06	22.5873	-76.5648	-191.791	-170.606	217.505	-21.4297	-50.7797	13.516	-81.306	-41.973
2005-12-17	144.754	-276.286	-174.863	36.055	160.13	-290.523	-153.308	-372.65	-174.747	-182.227	-10.7123	-33.6481	-4.89275	-125.381	20.9545	-95.0743	-82.5895	-35.634	-9.87385	2.06377	185.449	-80.1153	-231.197	-14.0049	-268.351	20.9545	-73.4254	-242.774	35.3454	-412.734	-0.0974438	-50.7631	-140.674	-172.761	156.03	-6.07427	-220.405	2.64017	-210.076	20.9545	-82.2844	-191.574	-170.235	205.829	-21.9573	-33.8887	12.6802	-93.5044	-39.704
2005-12-22	157.054	-247.849	-230.79	-25.1618	200.886	-259.15	-159.33	-333.541	-226.379	-183.341	56.0597	-50.3279	37.5384	-142.126	170.693	-146.059	-200.658	-52.2952	11.9902	-0.908705	159.446	-107.758	-232.188	-38.6573	-287.742	170.693	-96.1475	-234.636	-31.7215	-367.496	51.2165	-67.375	-138.02	-179.881	139.879	-7.91633	-244.275	4.8558	-245.476	170.693	-112.216	-202.883	-230.982	178.424	-12.725	-17.3853	23.9807	-108.344	-41.8922
2005-12-27	169.629	-215.841	-277.149	-85.9195	276.381	-223.937	-161.426	-289.75	-264.399	-184.19	125.094	-61.8314	82.029	-152.065	296.335	-188.651	-291.756	-65.1646	32.5043	-0.596389	124.432	-126.858	-232.659	-62.653	-295.977	296.335	-110.774	-226.532	-88.5765	-318.284	102.019	-78.2204	-135.998	-181.784	123.042	-6.48101	-261.192	3.34145	-283.248	296.335	-126.059	-212.342	-280.523	139.526	-2.51681	-1.11266	39.8904	-124.297	-40.7139
2006-01-01	173.233	-184.665	-302.785	-151.246	363.832	-189.154	-161.531	-245.188	-280.353	-190.855	188.655	-73.2388	122.224	-155.581	401.368	-216.838	-358.043	-74.9552	53.0948	5.82631	89.2489	-138.805	-232.034	-76.2047	-295.109	401.368	-119.112	-215.447	-145.586	-268.56	147.267	-85.3945	-134.768	-180.59	105.163	0.827524	-271.64	-5.75092	-323.06	401.368	-127.761	-217.554	-308.356	98.1465	-2.40978	9.43603	52.3411	-143.016	-40.1306
2006-01-06	179.677	-149.613	-318.371	-202.64	457.141	-151.127	-158.096	-198.255	-287.385	-188.773	253.401	-77.201	162.399	-156.016	491.615	-235.559	-398.892	-80.4201	71.6059	5.07834	52.056	-145.574	-229.654	-90.7806	-290.762	491.615	-123.07	-193.446	-188.655	-219.294	190.86	-88.7283	-135.785	-176.32	90.1631	1.52185	-275.04	-15.4785	-357.598	491.615	-124.488	-220.159	-324.656	54.1205	-8.18692	16.7136	64.1021	-156.189	-36.8687
2006-01-11	179.117	-112.038	-328.776	-228.466	577.208	-111.215	-154.013	-150.478	-293.223	-187.621	315.859	-73.2417	202.651	-155.194	563.627	-250.158	-423.384	-82.2974	83.1697	8.60028	22.2432	-146.903	-228.783	-95.3808	-282.381	563.627	-121.854	-165.34	-209.045	-169.849	232.757	-90.4586	-134.581	-169.948	81.2002	5.70871	-274.584	-23.9799	-386.688	563.627	-124.306	-218.194	-337.662	17.7001	-13.0714	29.5785	72.5253	-168.427	-28.3346
2006-01-16	176.721	-81.5075	-339.788	-253.224	668.22	-80.0174	-148.975	-110.193	-303.228	-176.925	373.809	-69.5785	239.124	-152.021	613.212	-270.348	-435.302	-85.5229	88.3125	7.47431	-7.57774	-146.744	-227.514	-94.8151	-272.385	613.212	-120.277	-139.572	-244.27	-126.208	269.077	-92.8727	-130.929	-162.627	74.3428	5.27846	-272.046	-27.4349	-413.019	613.212	-129.356	-217.441	-356.283	-19.3934	-19.4815	42.9198	83.0357	-174.508	-27.6925
2006-01-21	172.675	-62.068	-339.901	-282.899	726.017	-62.7218	-138.354	-75.2642	-307.883	-166.165	420.816	-53.1955	269.242	-146.177	617.166	-282.956	-416.186	-85.889	88.1273	-0.998013	-38.2622	-137.987	-220.533	-88.7033	-256.724	617.166	-110.909	-127.28	-269.826	-91.021	295.248	-92.0053	-130.028	-151.454	76.9197	-2.19028	-260.907	-34.397	-432.082	617.166	-133.997	-211.038	-364.157	-55.5364	-23.5274	55.8837	92.3466	-176.691	-23.2575
2006-01-26	172.446	-27.8039	-345.795	-352.578	822.106	-32.0644	-145.061	-23.8481	-326.997	-141.451	505.276	-14.8205	319.091	-164.209	579.734	-314.176	-477.552	-98.9595	112.056	-4.22453	-70.9785	-137.068	-244.633	-85.1965	-277.718	579.734	-109.82	-123.333	-333.298	-36.6518	344.041	-95.1833	-122.141	-148.992	79.5775	-6.21175	-257.095	-41.2088	-451.202	579.734	-185.248	-202.053	-379.018	-89.7312	-18.4323	63.1663	107.999	-191.148	-18.5996
2006-01-31	172.109	-1.9843	-350.404	-392.138	870.564	-10.2756	-149.968	13.5446	-341.327	-115.786	569.438	15.8012	357.076	-178.763	534.275	-339.677	-520.729	-106.831	134.31	-8.36298	-97.4474	-131.46	-262.644	-84.0223	-294.657	534.275	-105.044	-118.288	-385.654	3.1972	380.052	-93.1605	-115.444	-147.78	85.9706	-10.5882	-245.978	-48.3026	-465.329	534.275	-225.987	-187.159	-390.877	-116.35	-16.6753	75.0712	118.355	-199.924	-10.383
2006-02-05	169.09	14.7811	-351.976	-405.831	898.77	0.804734	-151.211	39.8097	-348.539	-94.9317	605.625	46.8186	378.577	-186.808	488.242	-349.357	-545.875	-111.956	153.307	-8.06619	-117.147	-122.864	-273.721	-80.2504	-304.69	488.242	-97.6387	-113.794	-392.278	30.7362	399.86	-86.4873	-114.719	-145.053	90.1419	-10.6035	-233.952	-52.577	-478.841	488.242	-250.563	-173.482	-387.77	-135.589	-10.4487	84.4493	120.544	-208.802	-6.2088
2006-02-10	164.387	32.2815	-346.998	-411.191	919.87	12.7335	-148.04	60.7531	-347.016	-74.2286	623.548	70.4671	389.515	-187.938	443.951	-348.278	-556.96	-111.081	168.14	-3.10448	-126.074	-113.024	-277.793	-74.2489	-304.965	443.951	-88.6884	-107.395	-394.708	56.3196	408.97	-80.9491	-105.912	-138.79	96.1259	-6.64813	-219.179	-57.1611	-490.739	443.951	-257.752	-160.27	-377.931	-143.3	-8.88473	95.6826	120.731	-220.707	2.55555
2006-02-15	156.311	42.899	-350.646	-409.176	876.77	18.3614	-146.66	74.903	-346.396	-63.3943	630.261	81.9716	392.74	-184.786	408.781	-348.793	-551.573	-110.066	176.389	0.705049	-130.855	-101.926	-276.01	-71.0714	-300.085	408.781	-78.4129	-105.411	-402.739	72.2241	410.846	-73.57	-104.514	-138.314	102.004	-2.55548	-202.238	-62.6735	-498.746	408.781	-254.472	-146.269	-374.567	-148.497	-12.7764	102.998	114.244	-228.113	8.28874
2006-02-20	140.597	68.9863	-359.16	-424.223	856.459	36.269	-148.414	92.7362	-356.045	-67.1905	670.918	128.38	411.494	-189.11	385.215	-358.589	-575.862	-108.674	191.711	6.30206	-140.428	-95.4662	-277.939	-67.2022	-294.115	385.215	-72.7382	-102.603	-417.309	95.9423	428.268	-66.9342	-110.334	-138.177	106.259	2.91671	-190.767	-67.3515	-475.318	385.215	-284.406	-133.167	-378.657	-155.31	-11.7609	101.015	112.092	-230.92	16.2734
2006-02-25	124.204	91.3202	-360.978	-429.799	823.204	53.9574	-145.751	107.562	-360.936	-79.5755	690.438	160.295	419.716	-186.55	369.695	-364.104	-572.458	-105.349	192.57	9.8927	-143.975	-87.3724	-265.302	-63.5059	-278.174	369.695	-65.4242	-93.442	-434.278	115.232	434.678	-60.7381	-111.561	-138.12	108.42	6.0842	-179.42	-82.0343	-446.156	369.695	-299.481	-122.746	-382.878	-156.319	-12.691	98.2641	109.225	-230.61	16.8342
2006-03-02	111.507	111.089	-359.375	-420.679	778.988	67.876	-144.271	123.101	-363.529	-88.4866	696.497	187.873	419.6	-182.791	350.209	-362.801	-561.67	-96.3701	185.889	9.16714	-146.498	-75.3713	-249.787	-60.9713	-266.368	350.209	-54.0204	-85.9079	-429.937	134.644	432.034	-51.3337	-122.068	-141.661	105.407	6.02178	-161.957	-99.8713	-404.985	350.209	-310.345	-107.911	-380.491	-156.781	-13.0747	98.2083	108.608	-216.201	24.4048
2006-03-07	97.9755	127.447	-348.901	-411.391	783.14	77.8734	-137.363	141.095	-356.101	-101.681	685.323	205.622	409.851	-174.325	330.698	-358.364	-544.37	-87.3849	177.297	13.5953	-143.87	-65.8667	-228.755	-50.4582	-251.962	330.698	-45.5181	-77.4062	-434.496	150.557	420.974	-45.4995	-127.753	-139.695	102.306	10.6366	-145.399	-101.135	-366.03	330.698	-310.69	-93.92	-374.197	-151.393	-18.6546	90.8649	111.196	-204.49	32.9153
2006-03-12	89.7988	128.117	-340.87	-408.372	773.199	74.7794	-133.939	161.558	-351.034	-98.5155	651.918	214.526	388.634	-168.101	313.296	-353.075	-523.326	-79.8076	163.343	19.868	-139.009	-55.9289	-208.244	-41.744	-239.178	313.296	-36.997	-78.3852	-438.074	157.938	398.969	-38.0978	-130.931	-143.229	99.9968	17.1903	-127.599	-106.027	-332.978	313.296	-303.983	-80.3023	-365.421	-146.084	-12.2508	82.2675	115.263	-188.2	39.1532
2006-03-17	93.4661	139.554	-328.479	-410.322	770.61	83.7364	-127.962	180.361	-343.634	-99.7273	600.421	215.332	356.84	-158.6	303.419	-345.887	-501.181	-72.766	148.886	23.8268	-125.07	-46.9296	-185.737	-34.11	-229.078	303.419	-29.4889	-65.1168	-442.838	172.749	366.746	-31.2274	-136.32	-144.072	97.4841	21.2915	-111.943	-119.992	-300.437	303.419	-291.236	-70.49	-354.443	-129.349	-6.84323	69.7438	110.719	-171.334	39.9898
2006-03-22	96.1961	153.322	-318.374	-401.883	790.971	88.6331	-122.89	184.514	-342.021	-90.1757	536.033	232.859	333.296	-156.864	307.711	-341.427	-460.704	-60.2276	139.641	46.6933	-111.443	-41.897	-167.118	-24.9233	-229.96	307.711	-25.4416	-28.8322	-443.529	171.988	338.113	-27.8581	-115.568	-142.914	92.9409	44.9948	-99.4347	-96.4644	-268.806	307.711	-304.714	-60.8164	-346.082	-115.412	-2.90312	73.3646	101.856	-158.79	48.2064
2006-03-27	95.1576	160.612	-307.589	-386.251	790.021	88.6267	-119.209	178.637	-335.72	-74.5386	474.056	245.013	307.85	-155.948	311.564	-332.23	-420.38	-47.9452	136.633	69.3051	-88.6967	-35.9554	-147.936	-17.6533	-230.817	311.564	-20.4548	8.57928	-430.989	162.128	308.741	-22.4896	-105.199	-145.199	94.5311	68.4472	-84.2426	-66.304	-235.819	311.564	-310.202	-47.8096	-331.562	-91.8529	-1.29547	68.6827	100.092	-142.389	56.8417
2006-04-01	95.6539	163.927	-292.478	-373.295	811.602	85.9212	-115.054	163.045	-322.272	-60.0079	421.729	251.716	285.642	-150.75	314.583	-318.088	-384.014	-36.3765	134.56	87.7453	-66.8925	-32.8508	-130.654	-12.3083	-228.89	314.583	-18.7026	41.8242	-418.269	146.262	283.008	-19.9355	-91.2875	-146.931	94.3826	87.5177	-74.3202	-40.9356	-210.387	314.583	-303.82	-41.1223	-312.979	-69.2094	2.74632	53.9135	101.176	-133.946	57.1076
2006-04-06	93.9356	165.366	-277.164	-357.728	844.682	84.7826	-114.224	143.596	-305.801	-44.7634	379.641	249.348	272.948	-147.417	328.626	-301.474	-347.663	-26.8254	131.374	105.873	-40.0411	-28.6775	-121.139	-11.6812	-224.396	328.626	-15.6562	65.9662	-403.925	129.119	265.809	-16.6256	-82.2986	-150.372	92.5945	105.265	-66.7424	-35.1076	-190.504	328.626	-289.531	-37.5421	-293.45	-41.406	4.68282	62.6127	101.289	-130.499	56.3952
2006-04-11	91.8633	158.325	-264.261	-343.178	849.781	78.2202	-112.71	118.512	-289.697	-32.0918	355.256	240.516	266.46	-140.794	344.613	-286.453	-317.977	-21.5576	128.602	116.87	-11.8597	-25.9519	-108.715	-10.2469	-216.594	344.613	-14.0584	79.9839	-391.707	107.429	255.02	-14.409	-82.1436	-153.898	95.8653	116.396	-62.9125	-30.2243	-168.666	344.613	-270.375	-35.9721	-276.915	-12.2613	7.03601	68.5483	95.7935	-118.804	52.076
2006-04-16	91.2773	142.593	-253.917	-324.204	885.897	64.54	-109.558	88.525	-273.965	-20.3305	346.785	232.715	271.261	-131.912	360.414	-270.082	-293.339	-19.6486	126.043	122.627	16.9024	-26.552	-95.1383	-10.6745	-202.459	360.414	-15.4768	76.5593	-368.676	80.1695	253.818	-15.876	-81.2164	-155.452	95.2516	122.409	-68.037	-23.805	-157.796	360.414	-245.533	-42.6887	-259.212	19.4744	13.0683	94.7971	87.97	-112.393	43.9753
2006-04-21	99.779	123.896	-250.587	-300.963	932.069	54.2866	-111.606	62.0761	-261.636	-7.76858	341.594	215.443	283.961	-127.06	387.008	-258.906	-267.863	-29.4553	118.796	118.527	47.9201	-48.0368	-76.8873	-22.0628	-187.205	387.008	-36.4738	64.5568	-349.375	53.2742	258.179	-32.61	-103.447	-166.548	87.546	117.115	-85.7823	-59.6045	-156.117	387.008	-224.192	-57.0666	-246.271	52.5415	16.8486	117.402	83.1284	-101.663	22.5354
2006-04-26	105.192	101.645	-251.07	-279.004	949.869	36.8576	-111.773	30.9201	-252.318	-0.76194	326.187	198.046	288.851	-120.344	406.797	-250.958	-247.561	-36.7801	104.025	108.773	78.2944	-65.8048	-59.737	-34.9436	-173.406	406.797	-53.756	45.2251	-331.752	20.9739	256.226	-47.3247	-117.635	-173.437	76.3947	106.671	-102.413	-100.364	-151.581	406.797	-203.815	-68.9727	-237.578	85.5496	18.1109	143.738	74.7412	-88.7513	6.21535
2006-05-01	103.426	75.5926	-247.579	-265.092	969.75	14.7062	-113.136	-7.51034	-239.408	12.3828	296.83	180.35	281.01	-113.536	415.136	-240.662	-230.279	-41.4959	85.6377	98.309	112.865	-79.8649	-50.9545	-43.4119	-157.372	415.136	-67.2929	22.4119	-314.864	-18.1431	243.883	-60.5237	-127.777	-178.187	66.306	94.6031	-114.333	-139.018	-143.073	415.136	-181.236	-77.1684	-226.22	125.58	19.7905	159.958	72.2322	-78.5316	-2.88061
2006-05-06	96.9649	32.4159	-238.382	-258.287	941.123	-26.3814	-115.77	-58.5513	-222.261	37.0106	248.51	156.308	255.928	-107.262	405.81	-229.827	-216.844	-47.1281	64.5208	87.1635	139.707	-89.4967	-51.1626	-48.0887	-146.611	405.81	-77.3525	-2.41657	-307.112	-76.1212	218.378	-68.1732	-142.807	-180.978	54.6359	81.5022	-121.83	-173.167	-134.975	405.81	-158.126	-83.1521	-213.885	154.427	24.8358	171.618	72.2631	-65.7763	-20.3357
2006-05-11	83.7068	-6.97604	-225.47	-248.211	895.059	-68.1719	-116.872	-109.458	-206.181	66.5996	184.198	133.773	216.951	-101.553	370.257	-216.819	-203.389	-49.4711	36.8248	72.6263	164.513	-94.0824	-56.0947	-57.0378	-138.691	370.257	-82.962	-23.0948	-295.21	-133.943	181.385	-71.6361	-148.856	-179.221	44.4689	65.5942	-125.343	-193.623	-124.004	370.257	-138.989	-89.4081	-201.526	183.045	21.4653	160.567	66.9939	-58.5914	-32.9765
2006-05-16	72.1065	-47.7928	-209.378	-231.382	860.354	-111.94	-117.115	-160.023	-189.321	114.492	103.523	107.335	162.415	-95.1895	323.231	-200.687	-187.433	-50.7734	7.41733	61.2363	192.722	-91.9858	-66.2659	-60.7446	-127.911	323.231	-82.443	-44.3189	-280.671	-190.902	132.024	-70.997	-150.953	-172.699	42.9368	52.447	-124.012	-209.794	-114.289	323.231	-119.21	-93.2933	-190.108	217.349	9.77078	140.214	60.6617	-55.8337	-46.3039
2006-05-21	58.2868	-91.0765	-189.213	-209.626	785.723	-160.797	-112.018	-213.336	-167.389	166.975	14.8566	79.803	99.2449	-85.2078	269.048	-178.406	-172.496	-48.8655	-34.1472	39.2354	219.179	-83.1786	-69.576	-62.9845	-115.214	269.048	-76.7333	-61.0106	-257.402	-251.015	73.7747	-64.8605	-148.859	-161.01	47.0121	30.6638	-113.76	-222.326	-101.277	269.048	-94.4138	-92.3282	-173.181	249.925	-0.77493	117.7	53.0944	-47.5888	-57.6951
2006-05-26	50.7733	-144.067	-148.617	-184.579	745.494	-219.644	-108.016	-286.996	-122.17	224.375	-63.0268	26.7229	42.1653	-70.9483	193.828	-145.142	-151.065	-41.7752	-98.4629	11.6447	250.802	-77.1074	-61.3339	-69.8606	-92.7215	193.828	-73.7898	-81.6991	-229.427	-315.105	14.1384	-63.3115	-157.084	-158.069	44.966	2.83812	-93.5456	-237.848	-90.4565	193.828	-43.4113	-86.1462	-131.405	286.056	-7.87213	83.7545	39.6472	-39.39	-60.0481
2006-05-31	48.9885	-191.533	-103.721	-162.102	706.871	-272.498	-97.3008	-349.547	-66.1232	282.518	-127.666	-22.1227	-5.38091	-50.243	126.325	-107.879	-133.113	-39.3008	-155.236	-10.2892	277.912	-73.6737	-39.587	-75.4675	-62.8003	126.325	-73.1588	-104.442	-199.544	-367.592	-35.4674	-65.3143	-164.79	-150.396	44.7467	-18.986	-78.0251	-251.122	-93.4147	126.325	17.3984	-83.188	-83.0652	316.719	-20.2098	61.9492	29.2393	-35.7707	-71.8682
2006-06-05	49.2583	-227.619	-59.5671	-148.474	666.605	-313.904	-70.1958	-394.989	-12.6709	328.198	-174.471	-62.4061	-40.3583	-19.3925	73.5477	-72.6618	-119.083	-33.2092	-200.404	-30.4126	295.796	-65.4762	14.8734	-77.8831	-11.7536	73.5477	-67.5046	-123.782	-174.095	-405.052	-72.9674	-60.331	-167.631	-128.891	41.9377	-38.647	-59.5464	-264.189	-99.2967	73.5477	68.8436	-74.074	-36.9766	336.863	-35.9616	33.9624	18.0925	-32.1144	-70.8776
2006-06-10	47.3331	-254.858	-20.922	-149.512	657.806	-344.613	-39.799	-429.439	31.9597	373.422	-204.062	-92.5573	-64.8123	10.9343	34.9031	-48.0435	-111.581	-29.5287	-231.691	-42.1535	308.116	-61.3138	68.9641	-74.1005	36.5507	34.9031	-65.0537	-138.914	-166.171	-430.851	-98.5811	-58.9276	-166.33	-100.577	35.452	-50.0252	-47.8361	-274.415	-121.058	34.9031	106.706	-67.2801	-2.13622	351.501	-46.7765	13.4811	12.2295	-38.7467	-71.2346
2006-06-15	45.7167	-272.165	4.15869	-157.363	641.127	-365.123	-5.51405	-450.605	62.863	405.778	-217.665	-111.767	-80.0653	42.9268	9.65604	-32.2586	-109.309	-25.7303	-253.232	-54.8948	312.601	-53.365	131.738	-68.384	89.0596	9.65604	-58.3393	-151.374	-162.113	-445.422	-113.853	-53.0578	-161.621	-69.1323	33.5157	-62.3506	-33.1822	-287.537	-145.266	9.65604	132.87	-56.3888	19.05	357.088	-46.1338	-15.5127	5.07503	-45.429	-67.6933
2006-06-20	44.295	-277.651	24.0876	-163.132	622.02	-372.769	26.376	-459.285	86.7015	441.744	-224.082	-123.916	-87.5129	70.1927	-9.81197	-19.7029	-113.233	-18.9363	-264.411	-62.1551	308.463	-38.9788	189.164	-58.586	135.007	-9.81197	-44.8027	-156.44	-159.54	-448.652	-120.254	-39.2859	-155.921	-37.9497	29.4308	-68.6731	-17.3237	-297.217	-160.572	-9.81197	148.7	-42.1348	34.9084	352.55	-38.9564	-29.2747	-1.60728	-53.3883	-55.2483
2006-06-25	35.6717	-288.246	49.8496	-152.912	629.261	-384.949	69.4454	-460.499	111.47	466.961	-250.118	-147.363	-111.095	113.526	-54.3032	-1.63374	-119.93	-0.940493	-273.47	-62.1361	288.476	-27.1786	260.215	-33.2603	243.235	-54.3032	-34.542	-170.567	-150.215	-444.398	-146.874	-33.9088	-145.842	-0.0974297	27.2574	-65.3464	8.88705	-304.152	-198.848	-54.3032	189.234	-21.04	55.9401	327.053	-6.60844	-47.7014	-11.8567	-74.44	-41.8457
2006-06-30	20.3487	-290.67	78.3135	-139.231	614.852	-388.578	103.885	-454.698	139.375	490.219	-273.632	-175.31	-131.919	149.582	-92.2186	21.1797	-122.749	14.9288	-279.766	-67.183	265.12	-16.2258	312.854	-11.3361	330.475	-92.2186	-25.2987	-176.217	-136.498	-435.048	-170.048	-27.7671	-138.046	31.82	27.8121	-67.0362	34.6134	-310.564	-223.735	-92.2186	228.591	-1.3627	84.1006	296.406	20.5515	-62.3833	-10.6784	-88.3818	-27.1267
2006-07-05	1.93798	-290.076	109.057	-127.627	618.472	-389.563	127.866	-447.727	173.835	522.012	-294.749	-197.924	-150.174	178.549	-127.011	48.8936	-123.433	24.7986	-280.166	-66.7671	242.233	-10.5935	339.499	0.762151	393.041	-127.011	-20.7378	-176.166	-117.527	-425.303	-188.973	-26.1201	-129.422	58.2091	30.9744	-63.0914	46.5873	-300.234	-254.876	-127.011	270.91	8.13734	121.739	267.434	46.5304	-70.7283	-5.19367	-108.189	-19.739
2006-07-10	-15.8633	-285.808	147.572	-112.786	623.945	-385.131	148.364	-442.469	207.445	548.567	-313.572	-218.147	-169.135	205.546	-150.08	79.3048	-104.636	30.7865	-278.935	-66.7301	219.79	-5.93644	351.772	13.5637	436.99	-150.08	-16.9111	-175.484	-97.845	-414.806	-207.164	-25.3531	-123.802	85.8766	41.0054	-60.5685	58.0359	-287.77	-292.391	-150.08	310.541	15.9756	158.909	240.523	60.0948	-100.84	-1.07782	-127.737	-14.0978
2006-07-15	-33.4849	-280.198	180.35	-102.833	608.136	-380.401	170	-434.242	236.57	574.823	-326.593	-233.799	-177.978	226.122	-166.525	104.758	-94.0511	34.8582	-276.027	-68.6565	199.161	-0.73997	353.18	19.0318	461.557	-166.525	-12.0025	-169.554	-77.2547	-404.871	-215.583	-20.5272	-118.381	118.475	50.4039	-60.3141	65.4788	-275.704	-311.634	-166.525	338.907	21.303	192.927	215.904	70.5304	-102.615	3.59631	-139.385	-7.11763
2006-07-20	-49.7223	-274.171	211.717	-94.7161	612.825	-373.887	186.766	-429.683	260.622	606.316	-337.045	-233.29	-186.784	240.941	-177.012	127.934	-85.5948	37.3827	-271.23	-61.7676	178.394	2.33914	345.1	24.9927	468.642	-177.012	-8.75389	-165.68	-58.6344	-398.331	-222.721	-16.4617	-114.478	147.489	54.3949	-53.3805	70.0979	-265.591	-332.125	-177.012	357.469	25.098	221.044	191.606	84.9811	-117.711	5.8298	-153.924	1.81554
2006-07-25	-120.015	-278.444	235.713	-53.5069	566.109	-379.672	220.615	-433.252	315.486	666.268	-348.108	-229.083	-197.749	279.959	-204.662	173.42	-22.9578	43.4744	-277.044	-61.4129	160.238	26.075	349.788	41.6897	504.846	-204.662	13.5322	-163.832	-16.8811	-404.343	-233.64	0.0452992	-114.918	200.415	60.4046	-54.1197	88.2807	-258.916	-334.275	-204.662	426.624	32.8378	265.128	173.742	96.0618	-119.185	17.8629	-160.042	12.2883
2006-07-30	-182.856	-280.794	240.043	-17.5484	503.69	-382.957	243.927	-429.944	347.266	714.558	-355.402	-217.709	-203.262	302.63	-229.819	204.381	18.9494	50.3212	-279.634	-60.3439	141.177	49.0818	333.649	55.8994	522.925	-229.819	35.6672	-164.421	19.6553	-407.006	-239.242	17.2112	-104.762	245.542	62.8354	-53.912	105.654	-254.543	-322.059	-229.819	471.463	42.2139	287.593	154.354	111.8	-118.81	25.5948	-162.783	25.1042
2006-08-04	-226.805	-282.48	258.577	13.5479	472.324	-384.731	261.334	-429.116	380.356	738.398	-358.804	-205.972	-208.561	319.769	-248.423	234.31	51.3973	58.1493	-278.655	-58.9353	121.106	66.8873	304.28	72.9734	528.026	-248.423	53.1167	-166.377	50.9787	-410.046	-243.335	31.587	-89.0041	288.195	53.9214	-54.031	120.05	-249.404	-309.057	-248.423	502.473	52.247	316.627	133.357	129.883	-125.47	28.1827	-163.537	41.7313
2006-08-09	-261.497	-282.109	273.715	30.4801	428.304	-384.341	272.182	-424.52	406.741	744.804	-356.752	-193.768	-206.889	328.009	-258.461	254.18	69.6314	64.0396	-274.949	-62.7144	101.383	83.578	264.122	83.1075	522.695	-258.461	69.5587	-168.342	60.2378	-412.086	-240.377	48.6715	-69.9741	324.676	43.5696	-58.8043	132.721	-245.276	-288.574	-258.461	516.774	61.1224	338.923	113.852	144.983	-119.982	29.3027	-159.163	50.2666
2006-08-14	-292.15	-275.114	284.175	34.8854	411.378	-376.713	266.309	-418.907	426.539	743.154	-351.709	-175.275	-202.757	321.074	-259.234	267.328	71.115	76.6949	-270.108	-65.2049	83.3024	104.91	209.268	90.194	487.258	-259.234	91.7267	-165.543	64.6099	-408.783	-234.946	71.2584	-25.8764	343.244	21.4826	-62.3677	146.094	-237.282	-259.514	-259.234	516.639	76.6327	359.124	95.9805	152.161	-114.842	24.9225	-150.42	67.4855
2006-08-19	-305.896	-265.626	303.788	54.0888	412.991	-366.918	255.466	-414.017	435.697	717.802	-348.441	-156.926	-200.393	307.912	-252.578	280.884	85.3422	90.6053	-265.405	-67.8804	61.7765	123.615	146.491	100.396	444.34	-252.578	111.205	-164.079	87.9927	-402.829	-230.178	93.6253	17.9743	358.55	3.54207	-66.0788	161.036	-223.566	-241.332	-252.578	491.318	93.8244	378.058	72.9218	150.325	-113.684	17.3032	-141.095	85.8745
2006-08-24	-319.283	-255.743	337.678	129.674	414.623	-355.147	234.617	-406.25	439.058	698.834	-347.429	-123.731	-199.77	290.631	-260.708	309.426	212.824	109.099	-263.865	-77.5704	33.0149	161.011	49.6133	120.549	354.572	-260.708	148.08	-163.686	161.924	-398.015	-228.423	126.434	101.913	365.979	-10.3362	-73.7989	173.94	-212.843	-228.268	-260.708	453.928	95.9039	392.428	42.965	142.959	-97.8042	6.48976	-134.516	93.3587
2006-08-29	-330.649	-252.346	366.843	206.231	436.427	-350.39	218.362	-405.451	436.461	672.608	-348.641	-92.7611	-203.066	275.848	-265.163	335.184	327.912	125.063	-260.446	-82.5795	4.81075	190.419	-24.5234	138.24	277.438	-265.163	177.39	-166.36	246.455	-398.512	-229.548	152.617	179.641	369.078	-19.8405	-77.6102	182.691	-203.485	-225.602	-265.163	413.533	95.5063	406.23	13.7219	131.584	-91.0509	-2.94714	-133.08	100.989
2006-09-03	-340.715	-250.734	394.858	275.914	444.247	-345.629	203.967	-403.844	426.914	641.71	-345.489	-66.3317	-202.951	259.611	-259.295	353.521	444.831	139.807	-254.89	-88.1022	-21.4103	214.336	-81.7121	150.109	209.806	-259.295	201.327	-173.879	318.294	-398.323	-227.835	175.612	236.695	367.61	-17.5523	-82.087	192.241	-195.382	-230.112	-259.295	370.159	96.2382	414.868	-14.8441	117.355	-86.9479	-5.27693	-133.116	103.267
2006-09-08	-353.703	-248.817	398.585	327.437	445.132	-341.562	188.494	-400.505	408.775	605.355	-336.852	-37.2698	-195.582	238.955	-248.674	356.527	515.717	148.221	-246.732	-93.0347	-46.6927	226.371	-120.605	152.132	147.699	-248.674	213.292	-177.694	375.319	-398.539	-219.498	189.823	282.768	356.059	-8.78571	-86.1304	198.877	-187.215	-227.487	-248.674	326.922	98.4659	413.294	-43.8207	99.9316	-65.9542	-4.72896	-129.803	105.868
2006-09-13	-363.341	-249.433	388.274	359.148	457.091	-339.736	171.815	-397.595	379.046	560.705	-325.985	-20.1507	-188.915	216.896	-233.624	345.481	548.681	152.635	-238.677	-94.7694	-58.1108	229.255	-146.25	151.008	98.9811	-233.624	216.438	-186.145	408.366	-397.987	-211.84	194.561	309.438	338.407	0.766543	-87.7083	198.92	-181.874	-234.928	-233.624	279.704	96.8535	397.569	-54.1332	83.0698	-61.9552	0.569036	-133.257	101.015
2006-09-18	-372.264	-250.086	377.435	380.906	440.032	-337.022	151.63	-390.699	350.496	506.356	-312.824	-7.43454	-181.315	191.676	-215.733	332.233	568.72	150.339	-231.233	-98.8387	-62.7495	220.216	-155.718	141.729	57.4924	-215.733	208.022	-198.749	429.487	-394.447	-202.65	189.472	316.591	308.738	9.42036	-91.9655	196.594	-177.185	-240.475	-215.733	234.172	93.5267	382.497	-57.9852	70.6459	-63.6632	8.39738	-133.92	90.6327
2006-09-23	-377.01	-246.784	370.996	404.881	404.427	-332.484	126.77	-375.661	340.92	435.506	-305.085	-12.0448	-177.792	170.215	-200.47	327.761	578.131	153.574	-224.597	-101.385	-59.6176	225.029	-156.172	143.222	21.9911	-200.47	210.814	-190.375	445.426	-383.387	-199.028	194.574	334.251	269.449	19.6422	-95.933	204.201	-169.527	-248.461	-200.47	205.754	85.0154	379.522	-54.9252	54.1005	-71.945	12.1421	-138.847	73.6938
2006-09-28	-360.713	-239.033	374.08	420.316	376.692	-323.499	98.3406	-359.081	343.728	367.997	-295.401	-18.5631	-173.896	150.744	-183.086	332.002	578.462	149.658	-214.735	-96.9295	-46.0091	221.67	-163.488	144.276	-8.15653	-183.086	205.765	-180.644	457.234	-368.457	-194.661	192.313	346.337	228.971	25.5912	-92.5355	207.705	-161.728	-262.673	-183.086	185.497	79.7538	389.325	-38.4688	38.8353	-83.5458	18.3348	-144.889	59.8179
2006-10-03	-338.6	-231.423	379.524	444.929	340.484	-314.289	65.3592	-342.265	349.89	299.551	-279.984	-25.4469	-166.038	127.551	-157.235	339.397	618.393	143.699	-200.855	-95.0496	-32.9933	215.098	-176.73	143.509	-39.416	-157.235	197.801	-170.774	466.279	-354.735	-186.058	187.033	349.852	183.754	30.0005	-91.6169	207.966	-153.474	-268.124	-157.235	172.744	74.5774	398.48	-23.7759	22.9686	-93.8238	21.3906	-146.717	45.4767
2006-10-08	-317.218	-225.809	385.896	464.076	324.108	-306.586	31.5827	-327.672	358.752	228.288	-257.292	-33.2159	-152.572	106.61	-125.938	354.986	644.295	135.729	-185.229	-89.6533	-20.2688	203.054	-193.229	139.719	-66.3522	-125.938	184.923	-163.006	490.278	-343.38	-171.729	178.211	343.465	138.69	29.5845	-87.3124	200.752	-144.57	-274.012	-125.938	168.118	66.3638	416.302	-9.63221	11.4028	-97.8551	20.7803	-148.819	35.7786
2006-10-13	-295.947	-221.666	409.598	494.261	313.584	-300.387	-3.64029	-317.338	378.194	169.611	-228.996	-41.8672	-136.173	85.7663	-86.5671	371.826	700.174	126.638	-166.659	-81.4683	-9.00497	186.04	-208.983	131.693	-89.5294	-86.5671	167.449	-155.677	517.902	-335.708	-154.028	163.985	329.691	90.0239	29.3274	-79.9541	189.076	-140.355	-285.142	-86.5671	170.489	57.0834	444.14	3.26618	-2.4674	-104.424	14.294	-152.75	24.053
2006-10-18	-279.226	-218.036	413.612	530.78	295.626	-295.079	-38.2123	-308.446	382.848	105.671	-193.175	-48.0648	-112.482	63.0777	-42.2485	379.433	746.882	115.574	-145.641	-73.0698	7.66765	162.922	-228.083	116.836	-114.772	-42.2485	143.923	-151.269	558.255	-329.538	-129.296	142.261	313.121	41.6132	22.4691	-72.4628	173.561	-132.635	-293.83	-42.2485	167.401	45.2295	459.269	21.9636	-18.516	-98.7944	7.04118	-152.244	12.8759
2006-10-23	-247.05	-213.923	398.627	539.726	301.235	-288.086	-92.0728	-305.557	373.073	48.5757	-141.388	-73.3556	-82.1869	24.3101	16.3519	371.582	750.703	98.187	-113.901	-66.242	29.9524	133.851	-274.938	95.4575	-181.591	16.3519	114.434	-144.197	578.69	-326.191	-94.4296	115.741	288.925	-24.8639	11.4108	-67.3239	146.81	-111.867	-319.288	16.3519	154.917	31.0437	448.708	43.8611	-28.7489	-97.9244	-4.7437	-154.846	-4.85543
2006-10-28	-219.939	-209.365	367.668	536.912	286.264	-280.737	-140.049	-303.874	343.638	-13.8051	-91.0208	-94.1403	-53.7896	-14.2959	77.5144	348.341	734.265	86.2796	-86.1728	-62.2383	51.6264	104.185	-317.783	74.6678	-246.665	77.5144	84.467	-133.267	581.565	-322.815	-61.4417	85.7833	265.138	-86.4912	-1.35957	-64.2513	121.399	-86.0972	-328.816	77.5144	131.087	15.0968	417.428	66.2736	-32.301	-94.6776	-13.4717	-150.282	-26.9553
2006-11-02	-198.977	-202.687	319.633	523.828	266.366	-270.706	-180.723	-297.957	291.535	-61.2546	-42.4281	-109.062	-20.4008	-54.5256	137.125	309.771	689.103	81.3058	-64.5307	-63.0296	67.3733	76.7208	-355.509	49.6452	-307.491	137.125	57.3665	-124.03	569.264	-316.259	-25.7237	56.4933	247.816	-140.906	-20.8852	-65.7092	93.7879	-58.8237	-312.352	137.125	96.2459	-1.83041	364.837	81.3543	-34.4064	-70.7158	-25.0032	-136.002	-40.0641
2006-11-07	-181.516	-194.967	261.573	498.26	255.337	-259.305	-215.186	-294.094	221.754	-103.474	1.07208	-116.351	4.2079	-89.8768	189.241	257.83	631.836	76.14	-45.9132	-60.8823	74.2525	52.6068	-386.363	32.8667	-360.118	189.241	34.3178	-112.319	531.654	-309.709	2.18727	28.9264	235.49	-188.666	-40.6941	-64.1578	66.7713	-34.1339	-295.133	189.241	52.6445	-20.292	293.612	87.11	-28.4184	-66.1836	-33.9671	-123.196	-47.2517
2006-11-12	-169.858	-181.077	192.568	458.488	228.732	-239.91	-238.563	-279.373	149.163	-132.052	40.2302	-121.09	28.3106	-121.784	239.253	200.328	542.424	70.7166	-29.7847	-62.5437	75.9317	29.2631	-407.17	14.1612	-403.367	239.253	12.5631	-99.4955	484.654	-293.814	28.7071	2.88577	219.813	-224.082	-57.2019	-65.761	39.0141	-13.4036	-262.667	239.253	11.2627	-38.8689	218.85	87.1151	-15.8092	-57.2077	-37.2484	-102.86	-53.114
2006-11-17	-157.554	-160.496	126.824	397.247	210.737	-213.371	-255.504	-257.454	76.2119	-157.544	78.4681	-115.558	51.5057	-149.672	281.254	137.6	441.329	65.8926	-9.59084	-52.3036	72.243	4.43946	-422.656	-3.24919	-441.83	281.254	-9.45476	-84.2213	415.253	-270.961	54.3347	-25.3469	210.655	-251.589	-73.4894	-55.7746	8.2465	4.32341	-221.28	281.254	-29.9992	-59.4299	142.466	81.2593	4.85366	-43.4869	-46.8312	-80.4305	-54.1504
2006-11-22	-165.394	-124.557	34.321	296.976	202.794	-164.565	-272.725	-226.843	-7.12727	-171.506	106.205	-108.165	67.1814	-185.288	344.147	52.0794	289.304	58.6068	10.7486	-42.6671	75.5345	-23.3593	-447.171	-29.4714	-496.995	344.147	-34.5889	-61.6281	311.068	-237.552	74.7364	-49.3571	175.69	-270.754	-85.9727	-47.3402	-28.3412	35.7752	-177.733	344.147	-92.7593	-85.302	46.6193	83.3332	18.647	-43.5586	-64.1687	-46.179	-41.7884
2006-11-27	-177.379	-84.8249	-50.8571	189.368	180.364	-113.084	-284.025	-194.125	-79.2994	-178.547	127.367	-96.6023	81.9179	-215.416	397.842	-28.1114	153.89	50.7944	25.7274	-40.9413	74.0279	-48.3604	-460.281	-54.3445	-539.645	397.842	-56.3525	-32.1158	201.655	-203.071	92.9179	-70.436	144.799	-285.754	-90.9808	-46.4473	-64.2632	60.4098	-124.961	397.842	-145.575	-107.271	-40.5988	79.8413	24.4683	-22.367	-80.1659	-9.52877	-28.3072
2006-12-02	-182.958	-45.4763	-118.227	92.3439	188.485	-62.1379	-291.084	-157.437	-135.32	-183.365	147.784	-84.0263	95.5625	-237.014	443.388	-94.0564	36.0681	41.7798	38.22	-35.0849	69.8859	-73.519	-466.322	-71.9668	-567.315	443.388	-78.3106	-5.52422	102.679	-166.002	108.951	-94.7313	119.731	-295.554	-85.3494	-41.7073	-97.9913	81.359	-73.4527	443.388	-185.519	-128.33	-111.192	73.6612	24.7748	-16.7696	-98.5848	22.4673	-15.7391
2006-12-07	-175.72	-14.1263	-170.848	24.7257	185.053	-20.7772	-289.833	-125.717	-178.324	-186.441	171.278	-65.7217	113.495	-251.428	482.558	-141.292	-56.3102	29.9016	49.9877	-30.3685	64.4321	-95.2242	-464.714	-84.7284	-584.223	482.558	-97.5227	15.8702	26.7031	-134.042	127.548	-116.614	99.9044	-296.2	-73.3691	-37.4737	-129.713	98.8517	-32.5176	482.558	-214.641	-147.288	-165.272	66.6647	17.4215	-9.31554	-109.25	53.1268	-7.71039
2006-12-12	-175.082	10.992	-214.123	-22.7641	200.422	13.1028	-288.083	-95.9705	-212.612	-186.496	201.377	-44.0218	137.025	-260.747	516.175	-177.942	-124.217	23.6712	66.33	-25.8744	54.6536	-104.746	-459.016	-92.3701	-591.065	516.175	-104.232	28.5339	-34.5125	-105.483	150.386	-122.606	86.3206	-297.514	-65.9383	-32.6842	-149.645	109.28	-0.0817134	516.175	-233.072	-160.879	-207.694	53.6563	14.8885	0.506343	-118.964	81.0719	4.33018
2006-12-17	-176.974	32.5005	-245.808	-44.8132	238.65	42.575	-278.662	-68.4969	-241.66	-183.551	238.448	-15.5603	165.889	-262.095	546.472	-200.892	-168.818	14.1621	87.4682	-17.5898	41.2974	-121.984	-446.679	-95.1245	-581.878	546.472	-119.675	38.0739	-56.7231	-77.6174	177.936	-140.917	78.3142	-288.79	-55.5026	-24.3862	-173.644	116.481	5.19371	546.472	-245.453	-176.809	-235.437	37.7029	27.2484	24.0002	-121.893	90.8778	7.87012
2006-12-22	-161.564	55.0325	-265.395	-78.1408	275.286	73.4556	-272.498	-37.5609	-274.715	-180.509	286.273	30.5819	201.533	-267.598	574.674	-224.716	-261.719	-3.32011	113.011	-6.74706	24.0496	-141.254	-428.478	-107.893	-565.129	574.674	-132.192	41.0902	-80.1203	-42.3291	212.545	-146.577	84.2586	-281.868	-51.1551	-13.2963	-207.669	118.343	30.9697	574.674	-264.296	-192.49	-264.409	17.2183	34.1577	38.1497	-127.013	122.851	3.16797
2006-12-27	-153.385	79.0578	-280.121	-100.092	331.418	104.75	-260.435	-1.62735	-303.283	-175.601	333.425	77.8673	238.578	-267.689	593.863	-246.209	-335.752	-18.1459	136.044	3.56287	0.303845	-154.916	-406.007	-118.721	-542.142	593.863	-140.43	41.7174	-94.454	-1.25874	247.671	-149.294	94.9786	-267.767	-50.3257	-2.68025	-231.84	119.422	46.2836	593.863	-279.574	-205.095	-290.509	-11.3749	41.1081	57.323	-133.749	148.521	-0.36896
2007-01-01	-145.835	105.397	-288.983	-136.223	382.847	136.299	-247.057	34.5473	-324.678	-170.063	370.848	123.615	264.29	-262.971	599.198	-264.503	-386.034	-30.1568	155.771	15.289	-31.9176	-160.98	-381.51	-118.27	-513.935	599.198	-142.391	49.8303	-121.367	42.4747	272.286	-146.149	103.248	-252.216	-46.2068	8.62571	-244.325	119.42	46.6874	599.198	-289.902	-210.911	-311.21	-51.376	43.8297	64.4459	-136.292	164.383	-1.50735
[truncated: 1,132 more rows]
[truncated: 206 more columns]

## Sheet: ATWSA_CSR_5D  fraction 
Date	F1	F2	F3	F4	F5	F6	F7	F8	F9	F10	F11	F12	F13	F14	F15	F16	F17	F18	F19	F20	F21	F22	F23	F24	F25	F26	F27	F28	F29	F30	F31	F32	F33	F34	F35	F36	F37	F38	F39	F40	F41	F42	F43	F44	F45	F46	F47	F48	F49
[truncated: 1,477 more rows]
[truncated: 206 more columns]

## Sheet: TWSA_CSR_Monthly  mm 
Date	F1	F2	F3	F4	F5	F6	F7	F8	F9	F10	F11	F12	F13	F14	F15	F16	F17	F18	F19	F20	F21	F22	F23	F24	F25	F26	F27	F28	F29	F30	F31	F32	F33	F34	F35	F36	F37	F38	F39	F40	F41	F42	F43	F44	F45	F46	F47	F48	F49
[truncated: 248 more rows]
[truncated: 206 more columns]

[truncated: 3 more sheets: ATWSA_CSR_Monthly fraction , P_gpcp mm_5days, KatrinaTrack]
